# Supplementary material for: Unravelling genotype-phenotype correlations in Stargardt disease using patient-derived retinal organoids
Source: Cell Death Dis. 2025 Feb 19;16(1):108. doi: 10.1038/s41419-025-07420-7 (PMC11840025; doi:10.1038/s41419-025-07420-7)
Supplement: Supplementary file 2 — Suppl Tables [file 41419_2025_7420_MOESM2_ESM.xlsx]

## Sheet: Antibodies
Table S1: Antibody List for ICC & WB
Antibody	Supplier	Cat No	Target
CRX	Abnova	H00001406-M02	Photoreceptor Progenitors
VSX2	Sigma Aldrich	HPA003436-100UL	Retinal Progenitor Cells
Recoverin	Millipore	AB5585	Photoreceptor Cells
SNCG	Abnova	H00006623-M01A	Retinal Ganglion Cells
CRALBP	Abcam	AB15051	Muller Glia
Prox1	Millipore	AB5475	Horizontal Cells
AP2α	Santa Cruz Biotechnology	sc-12726	Amacrine Cells
OPN1MW/LW	Millipore	AB5405	Red/Green Cone Photoreceptors
OPN1SW	Millipore	AB5407	Blue Cone Photoreceptors
Rhodopsin	Millipore	MAB5356	Rod Photoreceptors
PKCα	BD Transduction Laboratories	610107	Bipolar Cells
ABCA4 TMR1	Millipore	MABN1775	Photoreceptor Outer Segments
ABCA4	Abcam	AB72955	Photoreceptor Outer Segments
KI-67	BD Pharmigen	550609	Proliferating Cells
Caspase-3	Cell Signalling Technologies	9661S	Apoptotic Cells
PRPH2	Protein Tech	18109-1-AP	Photoreceptor Outer Segments
TOMM20	Abcam	AB56783	Photoreceptor Inner Segment
GFAP	Invitogen	PA5-16291	Astrocytes

## Sheet: Primer Sequences
Table S2: DNA Primer Sequences for PCR and RT-PCR
Primer Name		Sequence		Purpose
SeV_F	5'-	GGATCACTAGGTGATATCGAGC	-3'	Sendai Clearance
SeV_R	5'-	ACCAGACAAGAGTTTAAGAGATATGTATC	-3'	Sendai Clearance
KOS_F	5'-	ATGCACCGCTACGACGTGAGCGC	-3'	Sendai Clearance
KOS_R	5'-	ACCTTGACAATCCTGATGTGG	-3'	Sendai Clearance
c-Myc_F	5'-	TAACTGACTAGCAGGCTTGTCG	-3'	Sendai Clearance
c-Myc_R	5'-	TCCACATACAGTCCTGGATGATGATG	-3'	Sendai Clearance
OCT4_F	5'-	CTTGAATCCCGAATGGAAAGGG	-3'	Pluripotency
OCT4_R	5'-	GTGTATATCCCAGGGTGATCCTC	-3'	Pluripotency
SOX_F	5'-	GGCAGCTACAGCATGATGCAGGAGC	-3'	Pluripotency
SOX_R	5'-	CTGGTCATGGAGTTGTACTGCAGG	-3'	Pluripotency
NANOG_F	5'-	AGAAGGCCTCAGCACCTAC	-3'	Pluripotency
NANOG_R	5'-	GGCCTGATTGTTCCAGGATT	-3'	Pluripotency
c.5461-10T-C_F	5'-	CGGTAACCCTCCCAGCTTT	-3'	Confirmation of Patient Mutations in ABCA4
c.5461-10T-C_R	5'-	AAACCCATGATGCTCTGCTG	-3'	Confirmation of Patient Mutations in ABCA4
c.4892TC_F	5'-	CAAGAAAGTGGTGAGGCTGG	-3'	Confirmation of Patient Mutations in ABCA4
c.4892TC_R	5'-	CATCCCTCCTCCTGCTGAAA	-3'	Confirmation of Patient Mutations in ABCA4
c. 5603AT_F	5'-	AAAACATTGTGGAGTGGGGC	-3'	Confirmation of Patient Mutations in ABCA4
c. 5603AT_R	5'-	CTTATGAGGCGGGTGTTTGG	-3'	Confirmation of Patient Mutations in ABCA4
c.4539+2001GA_F	5'-	GGGACCAAGGACCAACACTA	-3'	Confirmation of Patient Mutations in ABCA4
c.4539+2001GA_R	5'-	CCAAGAACACCCGATCCCT	-3'	Confirmation of Patient Mutations in ABCA4

## Sheet: Abbreviations
Table S3: Abbreviations
Abbreviation	Full Word
A2-PE	A2-phosphatidylethanolamine
ABCA4	ATP-binding cassette Subfamily A Member 4
AC	Affected Control
ACs	Amacrine cells
ANOVA	Analysis of Variance
AONs	Antisense oligonucleotides
ASE	Allele-specific expression
BCs	Bipolar cells
BMP4	Bone Morphogenetic Protein 4
CCS	Circularised consensus sequencing
CDS	Coding sequence
CNV	Copy number variant
CRD	Cone rod dystophy
DEG	Differentially expressed gene
DMEM/F12	Dulbecco's Modified Eagle Medium:Nutrient Mixture F-12
DNA	Deoxyribonucleic Acid
FBS	Foetal bovine serum
GCF	Genomics Core Facility
HCs	Horizontal cells
HiFi	High fidelity
IGF1	Insulin Growth Factor
IGV	Integrated Genome Browser
IKNM	Interkinetic nuclear migration
iMEFs	inactivated mouse embryonic fibroblasts
Indel	Insertion/deletion
IPA	Ingenuity Pathway Analysis
iPSCs	Induced Pluripotent Stem Cells
kb	kilobases
LOF	Loss-of-function
LRS	Long-read RNA sequencing
MAF	Minor allele frequencies
NGS	Next-generation sequencing
NRPE	N-retinylidene-phosphatidylethanolamine
OCT	Optimum cutting temperature
OMIM	Online Mendelian Inheritance in Man
OSE	Ocular surface epithelium
PBMCs	Peripheral blood mononuclear cells
PBS	Phosphate buffered solution
PCR	Polymerase chain reaction
PIS	Photoreceptor inner segments
POS	Photoreceptor outer segment
PSI	Percent spliced-in
PT1	Patient 1
PT2	Patient 2
RGCs	Retinal ganglion cells
RIN	RNA-integrity number
RNA	Ribonucleic Acid
ROs	Retinal organoids
RPCs	Retinal precursor cells
RPE	Retinal pigment epithelium
RT	Room temperature
scRNA-Seq	Single cell RNA sequencing
SEM	Standard error mean
SeV	Sendai Virus/Viral
SNP	Single nucleotide polymorphism
SNV	Single nucleotide variants
STGD1	Stargardt disease
UMAP	Uniform Manifold Approximation and Projection
UPR	Unfolded protein response
UTR	Untranslated region
VUS	Variant of uncertain significance
WGS	Whole genome sequencing
WT2	Wild type 2
WT2/WT3	Wild Type 2/3
WT3	Wild type 3

## Sheet: Single Cell Marker List
Table S4: Integrated Marker Gene List for scRNA-Seq of Patient Organoids
	p_val	avg_log2FC	pct.1	pct.2	p_val_adj	cluster	gene
NRL	0	2.30585	0.999	0.617	0	0	NRL
GNGT1	0	2.14687	0.953	0.488	0	0	GNGT1
ROM1	0	2.14412	0.985	0.452	0	0	ROM1
GNAT1	0	2.0391	0.927	0.326	0	0	GNAT1
RCVRN	0	1.97345	0.991	0.594	0	0	RCVRN
PDE6G	0	1.88959	0.831	0.321	0	0	PDE6G
CABP5	0	1.82321	0.807	0.268	0	0	CABP5
NR2E3	0	1.76182	0.761	0.251	0	0	NR2E3
AIPL1	0	1.75629	0.975	0.46	0	0	AIPL1
CNGB1	0	1.69393	0.779	0.297	0	0	CNGB1
RP1	0	1.68017	0.921	0.41	0	0	RP1
PDC	0	1.67178	0.979	0.55	0	0	PDC
EPB41L2	0	1.54491	0.872	0.49	0	0	EPB41L2
GPR160	0	1.39782	0.636	0.247	0	0	GPR160
CADM1	0	1.37368	0.937	0.684	0	0	CADM1
UNC119	0	1.33754	0.969	0.649	0	0	UNC119
HMGN1	0	1.20264	0.981	0.915	0	0	HMGN1
KCNV2	1.14e-306	1.11789	0.805	0.355	2.5e-302	0	KCNV2
GNB3	8.35e-306	1.05907	0.94	0.585	1.83e-301	0	GNB3
CRX	7.24e-303	1.26507	0.807	0.437	1.59e-298	0	CRX
SAMD11	2.35e-297	1.46875	0.659	0.305	5.14e-293	0	SAMD11
RAX2	2.61e-291	1.29891	0.651	0.277	5.73e-287	0	RAX2
HMGN2	3.08e-272	0.983475	0.942	0.865	6.76e-268	0	HMGN2
ALDOC	3.46e-255	1.22369	0.749	0.45	7.59e-251	0	ALDOC
SAG	5.03e-251	1.58391	0.541	0.204	1.1e-246	0	SAG
GNGT2	4.1e-249	1.10889	0.724	0.344	8.99e-245	0	GNGT2
NEUROD1	3.19e-238	1.13504	0.78	0.45	6.99e-234	0	NEUROD1
FAM161A	5.01e-236	1.24684	0.676	0.374	1.1e-231	0	FAM161A
PRPH2	4.8e-227	1.13101	0.557	0.247	1.05e-222	0	PRPH2
PCBP4	3.4e-223	1.05031	0.849	0.598	7.44e-219	0	PCBP4
TULP1	9.82e-217	1.09305	0.683	0.344	2.15e-212	0	TULP1
2004-09-01	2.14e-215	1.0216	0.774	0.455	4.7e-211	0	2004-09-01
IMPG2	6.97e-209	1.00659	0.714	0.363	1.53e-204	0	IMPG2
CPLX4	1.42e-205	0.990772	0.704	0.359	3.11e-201	0	CPLX4
PRDX1	5.04e-205	0.825583	0.94	0.872	1.1e-200	0	PRDX1
LAPTM4B	4.71e-204	1.0144	0.828	0.644	1.03e-199	0	LAPTM4B
PSIP1	8.93e-203	0.946594	0.856	0.772	1.96e-198	0	PSIP1
ENO2	8.68e-197	0.923909	0.863	0.707	1.9e-192	0	ENO2
PDE6B	2.23e-195	1.12742	0.516	0.233	4.89e-191	0	PDE6B
PTPN13	7.1e-195	1.10408	0.639	0.36	1.56e-190	0	PTPN13
GNB1	8.86e-193	1.1351	0.737	0.535	1.94e-188	0	GNB1
CPE	1.46e-188	0.936838	0.898	0.782	3.19e-184	0	CPE
H3F3B	5.78e-186	0.525816	0.998	0.989	1.27e-181	0	H3F3B
NTM	6.26e-183	1.06738	0.683	0.421	1.37e-178	0	NTM
SEC62	7.36e-179	0.748166	0.919	0.886	1.61e-174	0	SEC62
PDE6A	7.99e-179	0.991542	0.419	0.157	1.75e-174	0	PDE6A
CLUL1	2.19e-177	1.09368	0.398	0.147	4.81e-173	0	CLUL1
PPP2R2B	7.88e-177	1.05677	0.672	0.409	1.73e-172	0	PPP2R2B
AKAP9	2.35e-176	0.798945	0.894	0.728	5.15e-172	0	AKAP9
SELENOK	5.17e-175	0.879109	0.843	0.777	1.13e-170	0	SELENOK
AL451062.1	1.91e-173	1.15091	0.545	0.276	4.19e-169	0	AL451062.1
MAK	1e-164	1.04337	0.544	0.279	2.2e-160	0	MAK
TUBB4B	4.91e-160	0.770359	0.914	0.821	1.08e-155	0	TUBB4B
PRCD	9.99e-157	0.936359	0.675	0.405	2.19e-152	0	PRCD
REEP6	2.66e-155	1.06001	0.453	0.212	5.83e-151	0	REEP6
ELOVL4	7.25e-155	1.01285	0.601	0.362	1.59e-150	0	ELOVL4
PDCD4	6.66e-149	1.04885	0.66	0.487	1.46e-144	0	PDCD4
PDE4DIP	3.38e-148	1.06475	0.574	0.349	7.41e-144	0	PDE4DIP
MT-ND2	1.35e-138	0.612713	0.979	0.973	2.97e-134	0	MT-ND2
MT-ATP6	4.59e-134	0.586467	0.999	0.997	1.01e-129	0	MT-ATP6
MYO9A	1.25e-129	1.06119	0.522	0.307	2.75e-125	0	MYO9A
RS1	4.51e-129	0.853681	0.506	0.262	9.89e-125	0	RS1
EPS8	7.58e-122	0.992296	0.521	0.319	1.66e-117	0	EPS8
FSTL5	1.98e-120	0.742524	0.709	0.45	4.34e-116	0	FSTL5
IMPG1	2.13e-120	0.901595	0.454	0.225	4.67e-116	0	IMPG1
RBP3	5.63e-120	0.923614	0.473	0.25	1.24e-115	0	RBP3
STX3	9.94e-118	0.853192	0.652	0.443	2.18e-113	0	STX3
GADD45G	1.61e-115	0.831803	0.692	0.493	3.52e-111	0	GADD45G
PLEKHB1	2.6e-113	0.830595	0.604	0.373	5.7e-109	0	PLEKHB1
FAM57B	2.47e-106	0.709941	0.657	0.428	5.42e-102	0	FAM57B
OSBP2	3.26e-106	0.894032	0.471	0.272	7.16e-102	0	OSBP2
RHO	4.91e-103	1.21076	0.308	0.126	1.08e-98	0	RHO
RASSF2	1.65e-99	0.886914	0.382	0.192	3.61e-95	0	RASSF2
ARL4D	1.54e-96	0.910385	0.579	0.421	3.37e-92	0	ARL4D
MT-ND3	1.58e-94	0.727695	0.994	0.996	3.45e-90	0	MT-ND3
SPTBN1	2.72e-92	0.958292	0.604	0.47	5.97e-88	0	SPTBN1
ARL6IP5	5.8e-92	0.639864	0.782	0.715	1.27e-87	0	ARL6IP5
YBX3	1.22e-90	0.957845	0.626	0.509	2.66e-86	0	YBX3
SAMD7	1.67e-90	0.8661	0.339	0.166	3.66e-86	0	SAMD7
ABCA4	6.78e-89	0.821336	0.389	0.211	1.49e-84	0	ABCA4
AL662820.1	1.09e-86	0.703485	0.249	0.097	2.4e-82	0	AL662820.1
VAMP2	2.2e-85	0.536809	0.858	0.818	4.82e-81	0	VAMP2
COBLL1	1.36e-81	0.809375	0.461	0.292	2.98e-77	0	COBLL1
TUBA1B	1.78e-81	0.54498	0.874	0.829	3.9e-77	0	TUBA1B
ARL6	1.84e-81	0.827461	0.414	0.249	4.04e-77	0	ARL6
GABRR3	3.11e-79	0.778306	0.303	0.143	6.83e-75	0	GABRR3
RDH12	3.37e-78	0.773363	0.316	0.156	7.4e-74	0	RDH12
MRLN	4.14e-78	0.733065	0.261	0.114	9.07e-74	0	MRLN
PTP4A3	9.4e-78	0.818285	0.571	0.443	2.06e-73	0	PTP4A3
EPB41	2.74e-77	0.745572	0.605	0.463	6.01e-73	0	EPB41
TPD52	2.69e-74	0.793741	0.62	0.484	5.9e-70	0	TPD52
RTBDN	2.82e-73	0.674865	0.444	0.255	6.19e-69	0	RTBDN
ANKRD33B	1.31e-72	0.676798	0.471	0.296	2.88e-68	0	ANKRD33B
IFI27L2	1.84e-72	0.693221	0.669	0.583	4.04e-68	0	IFI27L2
OTX2	2.86e-72	0.586654	0.629	0.45	6.28e-68	0	OTX2
CDHR1	3.67e-72	0.7324	0.432	0.268	8.04e-68	0	CDHR1
AC084866.2	1.05e-69	0.750004	0.263	0.121	2.3e-65	0	AC084866.2
SPINK4	3.1e-69	0.756806	0.319	0.168	6.8e-65	0	SPINK4
MAP2	9.24e-69	0.670054	0.721	0.627	2.03e-64	0	MAP2
ARL3	3.15e-68	0.578023	0.729	0.719	6.91e-64	0	ARL3
PIK3R1	6.45e-68	0.781915	0.618	0.508	1.41e-63	0	PIK3R1
ATP1B2	1.31e-67	0.653446	0.731	0.656	2.88e-63	0	ATP1B2
IGSF9	1.02e-66	0.800776	0.388	0.24	2.24e-62	0	IGSF9
AC055733.2	1.5e-66	0.767125	0.418	0.254	3.29e-62	0	AC055733.2
MATK	2.13e-66	0.711203	0.32	0.173	4.66e-62	0	MATK
IMPDH1	2.29e-66	0.716365	0.439	0.287	5.02e-62	0	IMPDH1
TRAC	4.8e-65	0.742055	0.342	0.194	1.05e-60	0	TRAC
RIMS2	9.3e-65	0.616813	0.583	0.42	2.04e-60	0	RIMS2
SNAP25	1.22e-63	0.654368	0.611	0.478	2.68e-59	0	SNAP25
SMC3	1.74e-59	0.579717	0.687	0.652	3.82e-55	0	SMC3
ABHD14A	3.91e-59	0.688817	0.584	0.5	8.57e-55	0	ABHD14A
WAPL	8.78e-58	0.789693	0.459	0.341	1.92e-53	0	WAPL
DMD	9.32e-57	0.766363	0.378	0.244	2.04e-52	0	DMD
DDIT3	1.31e-54	0.610482	0.619	0.526	2.87e-50	0	DDIT3
PROM1	8.49e-54	0.673184	0.435	0.3	1.86e-49	0	PROM1
MT1X	9.71e-54	0.680078	0.489	0.37	2.13e-49	0	MT1X
ARL6IP1	1.28e-53	0.559471	0.663	0.619	2.8e-49	0	ARL6IP1
CITED2	2.09e-53	0.794255	0.456	0.339	4.59e-49	0	CITED2
CNGA1	2.16e-53	0.584705	0.122	0.04	4.73e-49	0	CNGA1
CCDC181	2.36e-53	0.711797	0.445	0.326	5.17e-49	0	CCDC181
PPFIA2	2.42e-53	0.64642	0.529	0.409	5.3e-49	0	PPFIA2
ATF4	1.14e-52	0.70976	0.594	0.551	2.5e-48	0	ATF4
PAQR4	4.29e-52	0.708063	0.373	0.246	9.41e-48	0	PAQR4
DRAIC	7.99e-52	0.585561	0.174	0.073	1.75e-47	0	DRAIC
PPEF2	1.32e-49	0.592065	0.199	0.092	2.89e-45	0	PPEF2
UBXN4	2.62e-49	0.532426	0.708	0.718	5.75e-45	0	UBXN4
CADM2	1.3e-48	0.548711	0.591	0.474	2.84e-44	0	CADM2
RD3	2.22e-48	0.650945	0.395	0.265	4.87e-44	0	RD3
C16orf74	4.99e-47	0.617045	0.362	0.238	1.09e-42	0	C16orf74
LINC00599	5.9e-47	0.540202	0.628	0.495	1.29e-42	0	LINC00599
IFI27	8.15e-47	0.700105	0.303	0.183	1.79e-42	0	IFI27
WRB	2.77e-45	0.644087	0.567	0.523	6.08e-41	0	WRB
CCKBR	1.73e-44	0.615119	0.181	0.083	3.79e-40	0	CCKBR
USP2	8.26e-44	0.694018	0.341	0.228	1.81e-39	0	USP2
ABCA7	3.7e-43	0.645152	0.309	0.197	8.12e-39	0	ABCA7
TMEM244	4.19e-43	0.618528	0.226	0.121	9.18e-39	0	TMEM244
CTSV	5.32e-43	0.597458	0.234	0.128	1.17e-38	0	CTSV
KCNB1	3.42e-42	0.618847	0.389	0.274	7.49e-38	0	KCNB1
FAM107A	4.03e-42	0.611225	0.349	0.231	8.83e-38	0	FAM107A
HSPA4	1.16e-41	0.633394	0.53	0.468	2.54e-37	0	HSPA4
ERN1	1.86e-41	0.578538	0.198	0.1	4.09e-37	0	ERN1
GNB5	5.91e-41	0.612191	0.502	0.42	1.3e-36	0	GNB5
AANAT	1.36e-40	0.641408	0.384	0.27	2.98e-36	0	AANAT
LENG8	1.85e-40	0.719743	0.481	0.406	4.05e-36	0	LENG8
TDRD7	2.87e-40	0.625403	0.231	0.129	6.3e-36	0	TDRD7
LINC00592	5.05e-40	0.587263	0.256	0.148	1.11e-35	0	LINC00592
ARHGAP42	3.62e-38	0.626064	0.319	0.214	7.93e-34	0	ARHGAP42
VTN	3.96e-38	0.565728	0.353	0.234	8.69e-34	0	VTN
MAP1LC3B	6.15e-38	0.525896	0.664	0.672	1.35e-33	0	MAP1LC3B
YPEL2	1.14e-37	0.697091	0.351	0.248	2.5e-33	0	YPEL2
SLC38A5	2.16e-37	0.657364	0.302	0.196	4.73e-33	0	SLC38A5
EML1	2.27e-37	0.64846	0.389	0.293	4.97e-33	0	EML1
DGKD	3.04e-37	0.629826	0.285	0.183	6.67e-33	0	DGKD
HIST1H4C	7.69e-37	0.690144	0.652	0.637	1.69e-32	0	HIST1H4C
TMEM138	3.8e-36	0.626496	0.342	0.246	8.34e-32	0	TMEM138
RGS9	5.53e-36	0.63806	0.428	0.338	1.21e-31	0	RGS9
ZNF385A	2.67e-35	0.534747	0.526	0.446	5.85e-31	0	ZNF385A
TMEM108	4.76e-34	0.61145	0.296	0.198	1.04e-29	0	TMEM108
ANXA4	2.2e-33	0.576426	0.252	0.158	4.83e-29	0	ANXA4
SYNE2	3.82e-33	0.66265	0.493	0.439	8.37e-29	0	SYNE2
TMEM237	1.09e-32	0.611811	0.387	0.305	2.38e-28	0	TMEM237
2001-03-01	1.34e-32	0.612638	0.322	0.227	2.93e-28	0	2001-03-01
BAZ2B	1.66e-32	0.520107	0.595	0.575	3.64e-28	0	BAZ2B
LRRC57	4.92e-32	0.628985	0.349	0.261	1.08e-27	0	LRRC57
PKIB	1.28e-31	0.551972	0.451	0.363	2.8e-27	0	PKIB
TP53INP2	1.49e-31	0.655685	0.343	0.253	3.27e-27	0	TP53INP2
EYS	5.37e-30	0.587261	0.275	0.183	1.18e-25	0	EYS
SEMA4B	2.72e-29	0.571695	0.259	0.173	5.97e-25	0	SEMA4B
OXLD1	2.27e-28	0.637249	0.388	0.325	4.98e-24	0	OXLD1
VPS36	2.33e-28	0.554676	0.475	0.428	5.11e-24	0	VPS36
SNTB2	4.2e-28	0.616339	0.256	0.17	9.21e-24	0	SNTB2
WASF3	2.98e-27	0.580483	0.42	0.356	6.54e-23	0	WASF3
AC110716.1	4.86e-27	0.509156	0.249	0.162	1.07e-22	0	AC110716.1
CALCOCO2	1.48e-26	0.570653	0.426	0.363	3.25e-22	0	CALCOCO2
HNRNPF	2.87e-26	0.506587	0.585	0.605	6.28e-22	0	HNRNPF
C15orf61	5.15e-25	0.584424	0.409	0.357	1.13e-20	0	C15orf61
PNO1	5.29e-25	0.621804	0.335	0.263	1.16e-20	0	PNO1
PDLIM1	1.54e-24	0.561282	0.29	0.21	3.37e-20	0	PDLIM1
MRPL54	2.3e-24	0.52874	0.524	0.523	5.05e-20	0	MRPL54
MT-ND4L	6.52e-24	0.515314	0.757	0.805	1.43e-19	0	MT-ND4L
DNAAF4	2.24e-23	0.587091	0.292	0.218	4.91e-19	0	DNAAF4
SVIP	9.53e-23	0.788105	0.42	0.384	2.09e-18	0	SVIP
CDKN1C	1.9e-22	0.561365	0.333	0.266	4.17e-18	0	CDKN1C
SYCE1L	6.24e-22	0.622963	0.314	0.248	1.37e-17	0	SYCE1L
GSKIP	1.59e-21	0.526735	0.302	0.232	3.49e-17	0	GSKIP
PCMTD2	6.12e-21	0.572134	0.412	0.372	1.34e-16	0	PCMTD2
AHI1	1.01e-20	0.500495	0.486	0.455	2.21e-16	0	AHI1
TAGLN2	1.34e-20	0.500463	0.448	0.407	2.95e-16	0	TAGLN2
RALGPS2	1.54e-20	0.555837	0.384	0.333	3.37e-16	0	RALGPS2
AL391650.1	1.6e-20	0.539501	0.459	0.408	3.52e-16	0	AL391650.1
PLCH2	2.27e-20	0.501569	0.221	0.153	4.98e-16	0	PLCH2
CASZ1	4.89e-20	0.505383	0.27	0.201	1.07e-15	0	CASZ1
KCTD6	1.03e-19	0.552569	0.333	0.276	2.26e-15	0	KCTD6
NUDT14	6.39e-19	0.554697	0.388	0.349	1.4e-14	0	NUDT14
SLC6A6	1.24e-18	0.508867	0.336	0.272	2.71e-14	0	SLC6A6
RABL3	2.31e-18	0.533768	0.297	0.236	5.06e-14	0	RABL3
HKR1	3.3e-18	0.541869	0.301	0.243	7.23e-14	0	HKR1
DDB1	1.83e-17	0.537417	0.436	0.419	4.01e-13	0	DDB1
PPP3R1	3.85e-17	0.520839	0.285	0.227	8.45e-13	0	PPP3R1
BCL2L1	6.59e-17	0.517828	0.348	0.302	1.44e-12	0	BCL2L1
CHRNA3	3.37e-16	0.508509	0.262	0.201	7.38e-12	0	CHRNA3
MT-ATP8	5.09e-16	0.737708	0.445	0.427	1.12e-11	0	MT-ATP8
MSI1	1.63e-15	0.518473	0.414	0.389	3.57e-11	0	MSI1
STC1	8.29e-15	0.530624	0.226	0.169	1.82e-10	0	STC1
HTRA1	8.99e-15	0.581904	0.353	0.318	1.97e-10	0	HTRA1
HIST1H1C	3.25e-14	0.56109	0.379	0.346	7.13e-10	0	HIST1H1C
ISOC1	1.57e-12	0.57028	0.266	0.226	3.45e-08	0	ISOC1
H2AFJ	5.55e-10	0.511277	0.396	0.394	1.22e-05	0	H2AFJ
HPRT1	5.98e-10	0.516636	0.354	0.341	1.31e-05	0	HPRT1
MXRA7	4.27e-06	0.540391	0.342	0.342	0.0935137	0	MXRA7
WIF1	0	2.72321	0.94	0.277	0	1	WIF1
SPP1	0	2.4858	0.975	0.387	0	1	SPP1
CRYM	0	2.23206	0.857	0.228	0	1	CRYM
CLU	0	2.20564	0.995	0.562	0	1	CLU
DKK3	0	2.14314	0.937	0.36	0	1	DKK3
HES1	0	2.05146	0.772	0.234	0	1	HES1
RLBP1	0	2.04686	0.729	0.137	0	1	RLBP1
SFRP2	0	2.03261	0.912	0.252	0	1	SFRP2
VIM	0	2.01688	1	0.77	0	1	VIM
PRSS35	0	2.00231	0.688	0.11	0	1	PRSS35
TTYH1	0	1.91092	0.915	0.327	0	1	TTYH1
CD9	0	1.8105	0.861	0.286	0	1	CD9
SAT1	0	1.73507	0.883	0.481	0	1	SAT1
SOX2	0	1.7177	0.889	0.247	0	1	SOX2
COL2A1	0	1.69217	0.608	0.087	0	1	COL2A1
QDPR	0	1.67555	0.683	0.291	0	1	QDPR
RTN4	0	1.62281	0.996	0.928	0	1	RTN4
CRABP1	0	1.6127	0.99	0.663	0	1	CRABP1
SLC1A3	0	1.59713	0.643	0.155	0	1	SLC1A3
GPM6B	0	1.54032	0.957	0.535	0	1	GPM6B
ZFP36L2	0	1.46848	0.7	0.24	0	1	ZFP36L2
DAPL1	0	1.45283	0.846	0.392	0	1	DAPL1
CP	0	1.43878	0.631	0.185	0	1	CP
LINC00461	0	1.4033	0.849	0.32	0	1	LINC00461
PRSS23	0	1.31822	0.589	0.167	0	1	PRSS23
MYO10	0	1.31118	0.712	0.218	0	1	MYO10
ZFP36L1	0	1.30951	0.791	0.263	0	1	ZFP36L1
FLT1	0	1.2919	0.535	0.108	0	1	FLT1
LAMP5	0	1.28756	0.685	0.203	0	1	LAMP5
KDR	0	1.28717	0.53	0.07	0	1	KDR
F3	0	1.27138	0.534	0.102	0	1	F3
SLITRK2	0	1.24008	0.532	0.099	0	1	SLITRK2
PHLDA1	0	1.22405	0.622	0.171	0	1	PHLDA1
MEST	0	1.21589	0.759	0.298	0	1	MEST
FXYD1	0	1.18974	0.628	0.21	0	1	FXYD1
GNG5	0	1.10476	0.933	0.582	0	1	GNG5
ANGPTL1	0	1.09752	0.52	0.115	0	1	ANGPTL1
LGI4	0	1.09038	0.468	0.098	0	1	LGI4
GATB	0	1.06275	0.52	0.119	0	1	GATB
FZD5	0	1.06242	0.52	0.127	0	1	FZD5
OAF	0	1.05296	0.495	0.119	0	1	OAF
NKAIN4	0	1.05131	0.592	0.171	0	1	NKAIN4
MOB3B	0	0.987542	0.492	0.114	0	1	MOB3B
FXYD3	0	0.936743	0.391	0.072	0	1	FXYD3
PLP1	0	0.931785	0.403	0.078	0	1	PLP1
PYGL	0	0.906186	0.452	0.107	0	1	PYGL
GAS1	0	0.872418	0.451	0.108	0	1	GAS1
CA14	0	0.810789	0.409	0.091	0	1	CA14
RDH10	2.86e-299	1.1752	0.597	0.207	6.28e-295	1	RDH10
C1orf61	1.19e-296	1.86006	0.502	0.149	2.6e-292	1	C1orf61
ENO1	2.26e-294	1.21532	0.977	0.826	4.95e-290	1	ENO1
GABRG3	2.37e-290	0.652589	0.305	0.052	5.19e-286	1	GABRG3
FABP7	1.8e-285	1.16468	0.922	0.572	3.95e-281	1	FABP7
COL18A1	3.92e-285	0.965974	0.6	0.206	8.6e-281	1	COL18A1
MGARP	6.79e-284	1.19991	0.706	0.296	1.49e-279	1	MGARP
ILDR2	6.11e-276	0.821199	0.448	0.121	1.34e-271	1	ILDR2
SOX9	1.35e-271	0.954072	0.544	0.177	2.95e-267	1	SOX9
FOS	1.95e-269	1.88941	0.752	0.349	4.28e-265	1	FOS
CCND1	4.86e-269	1.04059	0.619	0.228	1.06e-264	1	CCND1
TRH	9.94e-268	2.08019	0.606	0.242	2.18e-263	1	TRH
TSC22D4	8.73e-266	1.00322	0.55	0.185	1.91e-261	1	TSC22D4
EGR1	2.19e-261	1.57189	0.73	0.339	4.81e-257	1	EGR1
CKB	2.05e-258	1.00148	0.999	0.936	4.49e-254	1	CKB
ESPN	9.4e-257	0.946235	0.485	0.154	2.06e-252	1	ESPN
DBI	1.47e-249	1.26028	0.872	0.593	3.23e-245	1	DBI
LGR4	2.16e-243	0.983801	0.681	0.303	4.72e-239	1	LGR4
SLC2A1	3.92e-239	1.1834	0.767	0.415	8.59e-235	1	SLC2A1
FRZB	4.81e-239	1.23026	0.633	0.252	1.05e-234	1	FRZB
PTH2	1.29e-238	1.10851	0.527	0.177	2.84e-234	1	PTH2
CNN3	1.89e-236	0.941656	0.839	0.469	4.15e-232	1	CNN3
LGALS3	7.89e-235	1.64837	0.577	0.226	1.73e-230	1	LGALS3
GNAI2	3.13e-234	0.989891	0.757	0.406	6.86e-230	1	GNAI2
SRPRB	5.15e-232	1.23903	0.55	0.219	1.13e-227	1	SRPRB
SNRPG	2.89e-230	0.844318	0.957	0.765	6.34e-226	1	SNRPG
FABP5	1.3e-229	1.24333	0.748	0.404	2.86e-225	1	FABP5
COL11A1	2.17e-229	0.83526	0.496	0.166	4.76e-225	1	COL11A1
CDH2	7.18e-229	0.936143	0.851	0.512	1.57e-224	1	CDH2
SOX8	3.6e-227	0.646106	0.275	0.053	7.9e-223	1	SOX8
TGFB2	4.23e-226	0.747686	0.453	0.138	9.27e-222	1	TGFB2
CRB1	1.24e-225	0.900054	0.594	0.243	2.72e-221	1	CRB1
KCNA2	2.84e-224	0.504093	0.228	0.036	6.22e-220	1	KCNA2
RGS16	1.6e-221	1.31313	0.737	0.366	3.5e-217	1	RGS16
FAM69C	6.21e-221	0.532256	0.231	0.038	1.36e-216	1	FAM69C
AC009041.2	4.06e-219	0.767779	0.368	0.099	8.89e-215	1	AC009041.2
SLC16A1	1.53e-215	1.14815	0.747	0.423	3.35e-211	1	SLC16A1
PTN	4.85e-215	0.841455	0.853	0.488	1.06e-210	1	PTN
SELENOP	3.61e-213	0.880951	0.712	0.344	7.91e-209	1	SELENOP
LINC01833	7.26e-213	0.982604	0.568	0.235	1.59e-208	1	LINC01833
DIO3	4.05e-210	1.51276	0.326	0.08	8.87e-206	1	DIO3
ACTG1	5.67e-207	0.64368	0.998	0.975	1.24e-202	1	ACTG1
TOX3	1.81e-206	0.769208	0.453	0.149	3.98e-202	1	TOX3
RHOC	5.33e-206	0.954848	0.655	0.319	1.17e-201	1	RHOC
IER2	7.78e-203	1.47242	0.832	0.544	1.71e-198	1	IER2
SNX10	6.45e-200	0.765935	0.481	0.176	1.41e-195	1	SNX10
RASSF4	8.97e-199	0.831501	0.53	0.216	1.97e-194	1	RASSF4
NOTCH1	1.61e-197	0.649922	0.339	0.091	3.52e-193	1	NOTCH1
MTTP	4.13e-197	0.57074	0.205	0.033	9.06e-193	1	MTTP
CHL1	6.92e-197	0.686457	0.418	0.13	1.52e-192	1	CHL1
TF	8.37e-197	2.79411	0.554	0.265	1.83e-192	1	TF
BCHE	6.93e-195	0.646166	0.389	0.117	1.52e-190	1	BCHE
ASCL1	8.05e-195	0.756176	0.317	0.078	1.76e-190	1	ASCL1
PON2	3.69e-193	0.769434	0.506	0.194	8.09e-189	1	PON2
SPON1	2.01e-190	0.664277	0.317	0.083	4.41e-186	1	SPON1
CDH7	1.29e-184	0.626498	0.377	0.111	2.82e-180	1	CDH7
CREB5	1.38e-183	0.782317	0.46	0.171	3.02e-179	1	CREB5
ADAMTS1	8.04e-183	0.647031	0.324	0.087	1.76e-178	1	ADAMTS1
CDON	4.39e-181	0.776285	0.41	0.138	9.62e-177	1	CDON
SCARB1	2.27e-180	0.72284	0.361	0.111	4.98e-176	1	SCARB1
NGFR	3.01e-180	0.576593	0.243	0.051	6.61e-176	1	NGFR
BEX1	3.79e-180	1.03973	0.932	0.79	8.3e-176	1	BEX1
MFAP2	6.98e-179	0.711182	0.509	0.2	1.53e-174	1	MFAP2
SIX6	5.83e-176	0.770201	0.822	0.484	1.28e-171	1	SIX6
DNAJC1	3.41e-175	0.932037	0.574	0.279	7.48e-171	1	DNAJC1
ETV5	6.3e-175	0.587882	0.26	0.061	1.38e-170	1	ETV5
DCBLD2	6.48e-173	0.888793	0.69	0.386	1.42e-168	1	DCBLD2
MDK	9.52e-171	1.03254	0.62	0.295	2.09e-166	1	MDK
CDC42EP4	2.98e-170	0.809182	0.558	0.255	6.53e-166	1	CDC42EP4
HES4	4.79e-170	1.23028	0.693	0.421	1.05e-165	1	HES4
KLHL8	4.2e-169	0.986972	0.617	0.317	9.2e-165	1	KLHL8
DDR1	1.39e-165	0.770167	0.549	0.244	3.04e-161	1	DDR1
CXCR4	2.79e-164	0.683776	0.443	0.16	6.12e-160	1	CXCR4
JUN	6.01e-164	1.3128	0.845	0.61	1.32e-159	1	JUN
CD44	1.35e-162	0.626798	0.342	0.105	2.96e-158	1	CD44
RPL7	4.03e-162	0.599813	0.991	0.949	8.84e-158	1	RPL7
AIF1L	5.47e-162	0.509094	0.265	0.066	1.2e-157	1	AIF1L
RCN1	5.66e-161	0.758405	0.668	0.361	1.24e-156	1	RCN1
GLUL	1.05e-160	1.00055	0.711	0.432	2.29e-156	1	GLUL
CFI	6.36e-158	0.64759	0.392	0.136	1.39e-153	1	CFI
METRN	1.63e-157	0.823281	0.63	0.327	3.57e-153	1	METRN
NES	8.48e-157	0.693979	0.369	0.123	1.86e-152	1	NES
NDP	4.61e-156	0.615448	0.285	0.077	1.01e-151	1	NDP
PGRMC2	3.76e-155	0.830768	0.686	0.403	8.24e-151	1	PGRMC2
NUDT4	4.66e-155	0.897033	0.655	0.373	1.02e-150	1	NUDT4
PLA2G16	8.44e-154	0.765488	0.656	0.352	1.85e-149	1	PLA2G16
FZD8	1.8e-152	0.537114	0.256	0.066	3.95e-148	1	FZD8
SRGAP1	6.4e-152	0.696612	0.438	0.174	1.4e-147	1	SRGAP1
LHX2	1.23e-150	0.624325	0.535	0.238	2.69e-146	1	LHX2
TCF4	1.24e-147	0.742087	0.784	0.493	2.71e-143	1	TCF4
SORCS1	1.82e-146	0.582133	0.327	0.103	3.99e-142	1	SORCS1
DIO3OS	1.32e-145	0.603443	0.246	0.063	2.89e-141	1	DIO3OS
CTNNAL1	1.54e-141	0.684086	0.546	0.26	3.39e-137	1	CTNNAL1
SLC35F1	1.03e-138	0.619037	0.369	0.134	2.26e-134	1	SLC35F1
CYR61	3.56e-138	0.742464	0.342	0.115	7.8e-134	1	CYR61
RPS6	5.33e-138	0.573663	0.989	0.95	1.17e-133	1	RPS6
GAPDH	4.95e-137	0.571947	1	0.987	1.09e-132	1	GAPDH
ACTN4	7.55e-137	0.709864	0.594	0.326	1.66e-132	1	ACTN4
MAF	1.73e-134	0.583843	0.383	0.143	3.79e-130	1	MAF
HMX1	3.29e-134	0.754489	0.491	0.225	7.21e-130	1	HMX1
LITAF	4.05e-133	0.617496	0.434	0.183	8.89e-129	1	LITAF
ANXA5	4.16e-133	0.619424	0.741	0.426	9.12e-129	1	ANXA5
AKAP12	2.57e-132	0.57995	0.468	0.198	5.63e-128	1	AKAP12
SMIM20	4.79e-132	0.711123	0.621	0.362	1.05e-127	1	SMIM20
PDGFRB	4.42e-131	0.566912	0.3	0.098	9.68e-127	1	PDGFRB
HES5	2.42e-130	0.601266	0.147	0.025	5.31e-126	1	HES5
LAP3	1.65e-128	0.694531	0.399	0.169	3.61e-124	1	LAP3
ADAMTS6	3.35e-128	0.531114	0.288	0.092	7.34e-124	1	ADAMTS6
GPR37	5.93e-128	0.553608	0.314	0.105	1.3e-123	1	GPR37
ATP6V0E1	7.1e-127	0.580203	0.717	0.419	1.56e-122	1	ATP6V0E1
PHYHIPL	2.13e-123	0.689255	0.705	0.436	4.68e-119	1	PHYHIPL
SRSF9	4.59e-123	0.597429	0.848	0.584	1.01e-118	1	SRSF9
CASP6	2.28e-121	0.642461	0.396	0.171	5e-117	1	CASP6
ITM2B	5.36e-121	0.530047	0.977	0.867	1.17e-116	1	ITM2B
PEBP1	1.25e-119	0.54019	0.986	0.898	2.75e-115	1	PEBP1
IGFBP2	1.15e-117	0.926898	0.569	0.298	2.52e-113	1	IGFBP2
BSG	6.94e-115	0.676419	0.902	0.712	1.52e-110	1	BSG
STON2	9.89e-114	0.577771	0.39	0.169	2.17e-109	1	STON2
CDH11	4.5e-113	0.501425	0.291	0.1	9.88e-109	1	CDH11
NOTCH2	2.53e-112	0.516401	0.364	0.149	5.54e-108	1	NOTCH2
TBX2	2.41e-111	0.54476	0.435	0.197	5.27e-107	1	TBX2
CMTM6	1.38e-107	0.635977	0.47	0.245	3.03e-103	1	CMTM6
P4HA1	1.77e-107	0.618782	0.634	0.365	3.87e-103	1	P4HA1
ATP1A1	1.12e-106	0.590732	0.623	0.379	2.46e-102	1	ATP1A1
PALMD	1.31e-105	0.560166	0.321	0.125	2.87e-101	1	PALMD
RPS10	8.27e-105	0.544858	0.94	0.832	1.81e-100	1	RPS10
JUNB	1.42e-104	1.089	0.636	0.402	3.11e-100	1	JUNB
AGL	1.88e-103	0.731504	0.498	0.272	4.13e-99	1	AGL
SRI	3.63e-103	0.608395	0.73	0.509	7.97e-99	1	SRI
OSTC	1.89e-101	0.557992	0.74	0.507	4.14e-97	1	OSTC
CFAP298	1.65e-100	0.608185	0.604	0.378	3.62e-96	1	CFAP298
TMEM37	1.67e-100	0.500484	0.242	0.08	3.66e-96	1	TMEM37
RNF180	2.75e-99	0.519821	0.267	0.094	6.02e-95	1	RNF180
ITGB1	7.89e-99	0.550196	0.606	0.361	1.73e-94	1	ITGB1
CTNNBIP1	2.73e-98	0.539293	0.367	0.164	5.99e-94	1	CTNNBIP1
BAMBI	7.14e-97	0.512199	0.273	0.099	1.57e-92	1	BAMBI
RAX	4.52e-96	0.740495	0.475	0.255	9.91e-92	1	RAX
DACH1	1.09e-95	0.582056	0.664	0.421	2.38e-91	1	DACH1
RAMP2	1.41e-95	0.504571	0.333	0.137	3.09e-91	1	RAMP2
BTG2	2.62e-95	0.853596	0.499	0.274	5.75e-91	1	BTG2
WSB1	2.74e-95	0.543397	0.882	0.697	6.01e-91	1	WSB1
TM7SF2	2.04e-94	0.693073	0.495	0.284	4.48e-90	1	TM7SF2
ITGB8	5.01e-94	0.525735	0.47	0.238	1.1e-89	1	ITGB8
BAALC	1.6e-92	0.55579	0.352	0.153	3.51e-88	1	BAALC
ECEL1	1.25e-90	0.52075	0.206	0.063	2.74e-86	1	ECEL1
NCAM1	2.36e-89	0.565794	0.769	0.541	5.17e-85	1	NCAM1
EPHB2	9.75e-89	0.508344	0.332	0.143	2.14e-84	1	EPHB2
IFITM3	1.33e-88	0.610069	0.433	0.204	2.92e-84	1	IFITM3
COL9A3	3.21e-88	0.531829	0.31	0.125	7.04e-84	1	COL9A3
RBPJ	4.08e-88	0.575702	0.762	0.566	8.94e-84	1	RBPJ
DDHD1	8.67e-88	0.571849	0.405	0.205	1.9e-83	1	DDHD1
COLEC12	2.87e-87	0.526328	0.348	0.156	6.3e-83	1	COLEC12
SSR3	2.99e-87	0.540295	0.689	0.474	6.55e-83	1	SSR3
PTPRZ1	1.61e-86	0.678166	0.557	0.322	3.53e-82	1	PTPRZ1
CA2	1.09e-83	0.736848	0.607	0.37	2.38e-79	1	CA2
BTG1	1.45e-83	0.502635	0.969	0.87	3.18e-79	1	BTG1
IFITM2	8.88e-83	0.574939	0.292	0.118	1.95e-78	1	IFITM2
CCND2	1.18e-82	0.594819	0.472	0.264	2.58e-78	1	CCND2
SIX3	1.91e-82	0.502812	0.705	0.478	4.18e-78	1	SIX3
EEF1D	3.1e-81	0.522771	0.807	0.623	6.79e-77	1	EEF1D
TBX2-AS1	4.83e-81	0.509846	0.372	0.183	1.06e-76	1	TBX2-AS1
REST	1.13e-80	0.533797	0.4	0.211	2.47e-76	1	REST
MSI2	1.27e-79	0.544217	0.723	0.518	2.77e-75	1	MSI2
APP	3.64e-79	0.503493	0.729	0.529	7.98e-75	1	APP
LIMCH1	4.88e-77	0.516375	0.547	0.335	1.07e-72	1	LIMCH1
CPNE3	1.37e-75	0.513064	0.529	0.326	3e-71	1	CPNE3
RHOBTB3	1.02e-73	0.583875	0.711	0.515	2.23e-69	1	RHOBTB3
ATP2B4	4.34e-71	0.521058	0.385	0.201	9.52e-67	1	ATP2B4
GPX3	2.9e-70	1.14822	0.421	0.241	6.35e-66	1	GPX3
PDLIM4	1.43e-69	0.534032	0.406	0.223	3.14e-65	1	PDLIM4
CLGN	1.24e-67	0.515721	0.394	0.219	2.73e-63	1	CLGN
RHOB	4.11e-66	0.715951	0.511	0.338	9.02e-62	1	RHOB
MSANTD4	1.99e-65	0.507882	0.505	0.322	4.37e-61	1	MSANTD4
PLEKHA1	3.29e-65	0.713827	0.517	0.347	7.21e-61	1	PLEKHA1
NEAT1	1.71e-59	0.604232	0.865	0.689	3.75e-55	1	NEAT1
CALR	1.37e-52	0.528149	0.826	0.674	3.01e-48	1	CALR
CYP26A1	2.99e-45	0.636989	0.127	0.043	6.56e-41	1	CYP26A1
NPVF	3.87e-38	0.895931	0.241	0.126	8.48e-34	1	NPVF
SOCS3	3.6e-35	0.516	0.207	0.105	7.9e-31	1	SOCS3
ZFP36	1.29e-32	0.60254	0.24	0.137	2.82e-28	1	ZFP36
GADD45B	9.14e-21	0.612681	0.233	0.149	2e-16	1	GADD45B
PLCG2	2.95e-16	0.517685	0.399	0.311	6.48e-12	1	PLCG2
PCP2	0	3.22527	0.545	0.15	0	2	PCP2
VSX1	0	2.89227	0.748	0.144	0	2	VSX1
NEUROD4	0	1.92898	0.853	0.29	0	2	NEUROD4
CRYBG3	0	1.83789	0.759	0.268	0	2	CRYBG3
CADPS	0	1.76277	0.865	0.361	0	2	CADPS
CSRP2	1.13e-189	1.59676	0.764	0.501	2.47e-185	2	CSRP2
PRDM8	0	1.5587	0.509	0.092	0	2	PRDM8
CA10	0	1.55652	0.604	0.076	0	2	CA10
OTX21	0	1.47797	0.891	0.433	0	2	OTX2
TMEM215	0	1.45892	0.488	0.079	0	2	TMEM215
NETO1	0	1.38421	0.458	0.065	0	2	NETO1
VSX2	0	1.36688	0.616	0.209	0	2	VSX2
ISL1	6.72e-245	1.19563	0.21	0.027	1.47e-240	2	ISL1
FABP71	5.08e-67	1.16031	0.726	0.589	1.11e-62	2	FABP7
ZFHX4	3.89e-134	1.15572	0.553	0.302	8.53e-130	2	ZFHX4
LHX4	0	1.15482	0.512	0.131	0	2	LHX4
NFIB	4.29e-114	1.15398	0.584	0.353	9.41e-110	2	NFIB
BTBD8	7.67e-228	1.14766	0.685	0.326	1.68e-223	2	BTBD8
SSTR2	2.65e-306	1.12998	0.454	0.109	5.81e-302	2	SSTR2
DOK6	1.41e-284	1.07673	0.477	0.133	3.09e-280	2	DOK6
SLC1A2	2.63e-232	1.06099	0.639	0.284	5.77e-228	2	SLC1A2
MAP4	1.02e-205	1.05444	0.803	0.517	2.24e-201	2	MAP4
ANK3	5.83e-134	1.02196	0.661	0.41	1.28e-129	2	ANK3
MAP7	7.64e-178	1.01666	0.583	0.282	1.67e-173	2	MAP7
RGS161	4.72e-147	1.00602	0.672	0.373	1.03e-142	2	RGS16
PTPRD	5.13e-213	0.98001	0.536	0.203	1.12e-208	2	PTPRD
SLC38A1	2.63e-157	0.977223	0.738	0.462	5.77e-153	2	SLC38A1
MRPS30-DT	1.25e-138	0.976554	0.367	0.137	2.75e-134	2	MRPS30-DT
SAMSN1	0	0.959458	0.313	0.039	0	2	SAMSN1
GNG13	1.07e-290	0.9448	0.267	0.038	2.36e-286	2	GNG13
CPLX3	5.43e-154	0.940868	0.482	0.2	1.19e-149	2	CPLX3
TAGLN3	1.21e-161	0.932978	0.642	0.314	2.65e-157	2	TAGLN3
CHODL	1.17e-90	0.918535	0.19	0.054	2.56e-86	2	CHODL
BTG11	2.89e-227	0.916209	0.974	0.87	6.34e-223	2	BTG1
FRMD3	2.89e-173	0.912202	0.322	0.091	6.33e-169	2	FRMD3
HPCA	9.13e-225	0.906817	0.402	0.111	2e-220	2	HPCA
ATP2B1	1.81e-150	0.891595	0.748	0.488	3.96e-146	2	ATP2B1
PROX1	5.37e-196	0.885836	0.574	0.23	1.18e-191	2	PROX1
MAPT	5.27e-158	0.871701	0.571	0.27	1.15e-153	2	MAPT
IGSF21	6.46e-151	0.835472	0.541	0.249	1.42e-146	2	IGSF21
SLITRK6	4.11e-165	0.830877	0.268	0.065	9e-161	2	SLITRK6
ST18	1.42e-193	0.828161	0.372	0.107	3.11e-189	2	ST18
LINC005991	5.45e-164	0.820173	0.837	0.481	1.19e-159	2	LINC00599
APC	6.12e-119	0.809296	0.646	0.402	1.34e-114	2	APC
SYP	5.41e-137	0.807379	0.778	0.482	1.18e-132	2	SYP
NRXN3	6.93e-147	0.796754	0.465	0.194	1.52e-142	2	NRXN3
ZNF804A	5.17e-164	0.78978	0.342	0.101	1.13e-159	2	ZNF804A
FSTL51	4.77e-140	0.786316	0.795	0.447	1.05e-135	2	FSTL5
CCDC88A	1.06e-86	0.769671	0.664	0.482	2.33e-82	2	CCDC88A
GPR371	2.72e-156	0.768593	0.337	0.104	5.97e-152	2	GPR37
REV3L	8.65e-78	0.767479	0.591	0.422	1.9e-73	2	REV3L
LIN7A	3.5e-122	0.762051	0.387	0.158	7.67e-118	2	LIN7A
AANAT1	4.66e-141	0.7612	0.552	0.259	1.02e-136	2	AANAT
GPM6A	2.04e-148	0.752052	0.891	0.7	4.47e-144	2	GPM6A
CADM3	1.5e-117	0.747368	0.454	0.211	3.28e-113	2	CADM3
WFDC1	2.34e-131	0.740794	0.303	0.097	5.13e-127	2	WFDC1
CAMK2N1	2.57e-98	0.739705	0.466	0.243	5.64e-94	2	CAMK2N1
FOXN3	8.64e-105	0.739642	0.446	0.223	1.89e-100	2	FOXN3
TPH1	5.24e-104	0.739328	0.227	0.067	1.15e-99	2	TPH1
GUCY1B1	1.83e-106	0.735296	0.348	0.143	4.01e-102	2	GUCY1B1
FEZF2	3.19e-78	0.728316	0.24	0.089	7e-74	2	FEZF2
GABPB1-AS1	9.91e-103	0.727687	0.762	0.588	2.17e-98	2	GABPB1-AS1
VSTM2A	7.37e-161	0.72713	0.252	0.058	1.62e-156	2	VSTM2A
IRX6	1.07e-86	0.726578	0.299	0.12	2.35e-82	2	IRX6
GUCY1A1	9.47e-126	0.707784	0.313	0.107	2.08e-121	2	GUCY1A1
PIK3R11	1.26e-54	0.70734	0.639	0.509	2.77e-50	2	PIK3R1
INSM1	5.33e-133	0.70519	0.382	0.141	1.17e-128	2	INSM1
MACROD2	8.49e-163	0.701011	0.289	0.076	1.86e-158	2	MACROD2
KCNAB1	1.16e-209	0.698558	0.282	0.059	2.55e-205	2	KCNAB1
BCL2L13	2.88e-84	0.695933	0.441	0.244	6.32e-80	2	BCL2L13
ZFHX3	5.32e-74	0.695378	0.454	0.263	1.17e-69	2	ZFHX3
PLCB4	5.58e-109	0.692168	0.329	0.127	1.22e-104	2	PLCB4
GSG1	1.72e-86	0.690279	0.2	0.061	3.76e-82	2	GSG1
FRY	2.38e-97	0.686927	0.324	0.132	5.22e-93	2	FRY
KCNMA1	6.34e-96	0.686251	0.349	0.15	1.39e-91	2	KCNMA1
ZNF385B	1.47e-96	0.684997	0.432	0.212	3.21e-92	2	ZNF385B
LHFPL6	9.37e-87	0.681438	0.403	0.195	2.05e-82	2	LHFPL6
PLXDC1	1.94e-112	0.678304	0.339	0.132	4.26e-108	2	PLXDC1
RASA4	8.51e-78	0.666185	0.452	0.256	1.87e-73	2	RASA4
CRMP1	1.78e-104	0.662274	0.602	0.351	3.91e-100	2	CRMP1
GABRA1	1.92e-245	0.650662	0.231	0.033	4.2e-241	2	GABRA1
PRMT1	1.28e-120	0.650635	0.9	0.764	2.81e-116	2	PRMT1
SYT1	2.37e-120	0.647359	0.954	0.775	5.19e-116	2	SYT1
TMSB4X	1.98e-107	0.646992	0.987	0.942	4.33e-103	2	TMSB4X
CCNG2	8.93e-82	0.641829	0.548	0.342	1.96e-77	2	CCNG2
TXNIP	1.77e-71	0.641341	0.779	0.634	3.87e-67	2	TXNIP
CAMK4	3.28e-101	0.637545	0.372	0.159	7.19e-97	2	CAMK4
KCNK3	1.14e-95	0.628777	0.32	0.129	2.49e-91	2	KCNK3
IGF1	4.4e-129	0.619301	0.264	0.074	9.65e-125	2	IGF1
FAM3C	3.17e-62	0.6177	0.565	0.406	6.95e-58	2	FAM3C
BCAT1	2.43e-92	0.613033	0.3	0.118	5.33e-88	2	BCAT1
SRRM4	4.41e-93	0.606462	0.556	0.317	9.67e-89	2	SRRM4
KCTD16	2.15e-83	0.605999	0.327	0.141	4.72e-79	2	KCTD16
GRM6	6.49e-157	0.605567	0.211	0.043	1.42e-152	2	GRM6
PPFIA21	2.64e-85	0.59937	0.642	0.402	5.79e-81	2	PPFIA2
CLTB	9.62e-71	0.59531	0.612	0.445	2.11e-66	2	CLTB
SNTG1	2.51e-90	0.595167	0.199	0.058	5.51e-86	2	SNTG1
SPCS1	4.51e-107	0.59385	0.937	0.842	9.9e-103	2	SPCS1
NEUROG1	2.84e-88	0.593433	0.23	0.077	6.23e-84	2	NEUROG1
TMEM196	1.44e-128	0.590757	0.196	0.043	3.15e-124	2	TMEM196
CADM21	1.45e-74	0.589218	0.698	0.467	3.19e-70	2	CADM2
AC016717.2	8.08e-171	0.580613	0.258	0.058	1.77e-166	2	AC016717.2
MCC	1.33e-51	0.579787	0.31	0.169	2.91e-47	2	MCC
KCNJ2	1.76e-110	0.579421	0.153	0.031	3.85e-106	2	KCNJ2
CACNA2D1	1.91e-61	0.56586	0.408	0.237	4.18e-57	2	CACNA2D1
FSIP2	1.34e-43	0.565272	0.325	0.189	2.94e-39	2	FSIP2
KHDRBS3	1.27e-74	0.565217	0.285	0.121	2.78e-70	2	KHDRBS3
GABBR2	8.83e-44	0.563217	0.265	0.139	1.94e-39	2	GABBR2
ADGRL2	2.52e-47	0.562853	0.286	0.155	5.52e-43	2	ADGRL2
SYNE1	2.41e-27	0.561061	0.291	0.195	5.28e-23	2	SYNE1
DIRAS2	9.36e-53	0.560405	0.477	0.312	2.05e-48	2	DIRAS2
CELF3	2.78e-75	0.559094	0.355	0.174	6.09e-71	2	CELF3
KIF5C	5.42e-69	0.55831	0.59	0.399	1.19e-64	2	KIF5C
FAM126A	3.8e-62	0.554117	0.28	0.131	8.34e-58	2	FAM126A
ERBB4	3.74e-55	0.553993	0.193	0.075	8.2e-51	2	ERBB4
ZFYVE16	8.8e-42	0.552825	0.469	0.341	1.93e-37	2	ZFYVE16
SPTAN1	2.49e-55	0.552033	0.636	0.5	5.47e-51	2	SPTAN1
MAGI1	1.69e-73	0.551221	0.472	0.272	3.7e-69	2	MAGI1
PCP4	1.63e-21	0.551087	0.516	0.417	3.56e-17	2	PCP4
ATP1A3	8.37e-73	0.5503	0.608	0.387	1.83e-68	2	ATP1A3
TANC2	5.29e-54	0.549746	0.291	0.148	1.16e-49	2	TANC2
PTEN	4.23e-45	0.547419	0.55	0.429	9.27e-41	2	PTEN
KCNH6	8.54e-43	0.546395	0.328	0.192	1.87e-38	2	KCNH6
NR2F1	4.39e-73	0.544057	0.792	0.617	9.63e-69	2	NR2F1
RND3	6.98e-63	0.544001	0.38	0.203	1.53e-58	2	RND3
GRID2	2.04e-77	0.540163	0.203	0.066	4.47e-73	2	GRID2
THSD7A	1.7e-46	0.533803	0.343	0.199	3.73e-42	2	THSD7A
UBE2J1	1.93e-41	0.528231	0.399	0.27	4.22e-37	2	UBE2J1
SCN1B	3.57e-98	0.524272	0.203	0.057	7.82e-94	2	SCN1B
MEIS2	2.8e-15	0.524098	0.512	0.452	6.13e-11	2	MEIS2
MARCKS	1.22e-94	0.51926	0.945	0.84	2.68e-90	2	MARCKS
NLK	5.48e-52	0.517055	0.478	0.312	1.2e-47	2	NLK
PTPRR	2.71e-125	0.514735	0.218	0.054	5.95e-121	2	PTPRR
BHLHE22	3.33e-83	0.514292	0.284	0.109	7.29e-79	2	BHLHE22
GNAO1	2.73e-31	0.513423	0.249	0.143	5.99e-27	2	GNAO1
RORA	1.29e-49	0.508395	0.525	0.367	2.82e-45	2	RORA
FRMD4A	8.77e-57	0.506542	0.325	0.168	1.92e-52	2	FRMD4A
CARMIL1	9.04e-62	0.505138	0.269	0.123	1.98e-57	2	CARMIL1
STMN2	0	2.55196	0.954	0.387	0	3	STMN2
PAX6	0	1.96275	0.895	0.449	0	3	PAX6
TFAP2A	1.87e-248	1.94634	0.397	0.094	4.1e-244	3	TFAP2A
ONECUT2	2.05e-298	1.90167	0.445	0.104	4.5e-294	3	ONECUT2
BASP1	0	1.82902	0.934	0.597	0	3	BASP1
RTN1	0	1.80891	0.717	0.262	0	3	RTN1
GRIA4	0	1.69451	0.647	0.128	0	3	GRIA4
CELF4	0	1.67913	0.773	0.388	0	3	CELF4
NSG2	0	1.60097	0.638	0.129	0	3	NSG2
SOX4	0	1.6006	0.996	0.936	0	3	SOX4
TUBB2A	3.09e-265	1.59591	0.82	0.556	6.78e-261	3	TUBB2A
STMN4	4.16e-272	1.51363	0.696	0.293	9.12e-268	3	STMN4
ONECUT1	0	1.4751	0.344	0.045	0	3	ONECUT1
TLE4	1.43e-110	1.47364	0.5	0.285	3.14e-106	3	TLE4
DCX	0	1.43736	0.615	0.15	0	3	DCX
NSG1	0	1.40701	0.575	0.132	0	3	NSG1
PROX11	6.08e-89	1.38971	0.444	0.242	1.33e-84	3	PROX1
JPT1	1.42e-276	1.38807	0.856	0.603	3.12e-272	3	JPT1
CD24	3.46e-277	1.34649	0.734	0.308	7.59e-273	3	CD24
TMSB10	4.71e-290	1.33968	0.967	0.919	1.03e-285	3	TMSB10
PCDH9	5.87e-137	1.3079	0.505	0.235	1.29e-132	3	PCDH9
RBFOX2	5.2e-292	1.29846	0.581	0.187	1.14e-287	3	RBFOX2
PKIA	2.05e-223	1.29004	0.696	0.356	4.48e-219	3	PKIA
TUBB2B	8.23e-249	1.26564	0.926	0.783	1.8e-244	3	TUBB2B
NNAT	5.29e-89	1.25996	0.354	0.156	1.16e-84	3	NNAT
NRXN1	1.71e-200	1.25361	0.508	0.18	3.75e-196	3	NRXN1
ZEB2	3.6e-117	1.24861	0.536	0.306	7.89e-113	3	ZEB2
LRRN3	2.72e-61	1.23762	0.279	0.128	5.95e-57	3	LRRN3
GRIA2	8.86e-293	1.23538	0.487	0.124	1.94e-288	3	GRIA2
MAB21L1	5.81e-192	1.23368	0.875	0.684	1.27e-187	3	MAB21L1
ELAVL3	1.68e-274	1.23254	0.541	0.163	3.68e-270	3	ELAVL3
GAP43	1.06e-127	1.23124	0.44	0.187	2.32e-123	3	GAP43
CNTNAP2	1.44e-51	1.22584	0.375	0.234	3.16e-47	3	CNTNAP2
RUNX1T1	6.16e-187	1.22356	0.524	0.211	1.35e-182	3	RUNX1T1
RORB	5.63e-189	1.20051	0.826	0.579	1.23e-184	3	RORB
GNG3	5.92e-274	1.19058	0.513	0.145	1.3e-269	3	GNG3
PPP1R1A	1.59e-287	1.19005	0.476	0.119	3.49e-283	3	PPP1R1A
MARCKSL1	6.66e-252	1.18363	0.915	0.783	1.46e-247	3	MARCKSL1
TAGLN31	3.67e-191	1.16493	0.659	0.316	8.04e-187	3	TAGLN3
PARD3	1.35e-51	1.15513	0.277	0.141	2.96e-47	3	PARD3
ELP4	2.4e-115	1.13105	0.538	0.305	5.27e-111	3	ELP4
DPYSL2	1.29e-164	1.12994	0.742	0.518	2.82e-160	3	DPYSL2
LMO4	3.36e-24	1.09831	0.476	0.423	7.37e-20	3	LMO4
MGARP1	2.33e-126	1.09286	0.577	0.31	5.1e-122	3	MGARP
MAB21L2	2.41e-202	1.08658	0.391	0.108	5.29e-198	3	MAB21L2
LSAMP	1.54e-112	1.08286	0.452	0.216	3.37e-108	3	LSAMP
TNR	0	1.06863	0.288	0.035	0	3	TNR
NREP	2.03e-167	1.06725	0.83	0.666	4.46e-163	3	NREP
VEGFA	1.48e-65	1.0666	0.578	0.423	3.24e-61	3	VEGFA
TTC9B	3.95e-289	1.06187	0.439	0.098	8.66e-285	3	TTC9B
LY6H	2.37e-224	1.04639	0.506	0.16	5.19e-220	3	LY6H
KIF5C1	6.23e-130	1.04552	0.637	0.397	1.37e-125	3	KIF5C
CCDC88A1	4.83e-152	1.03898	0.728	0.479	1.06e-147	3	CCDC88A
YWHAG	4.78e-148	1.03239	0.688	0.46	1.05e-143	3	YWHAG
TMSB15A	1.55e-153	1.02622	0.507	0.212	3.4e-149	3	TMSB15A
GPM6A1	2.62e-183	1.0126	0.899	0.701	5.75e-179	3	GPM6A
LHX9	9.48e-73	1.0106	0.191	0.06	2.08e-68	3	LHX9
PCSK1N	8.73e-134	1.00402	0.781	0.646	1.91e-129	3	PCSK1N
C4orf48	4.86e-150	1.00346	0.798	0.638	1.07e-145	3	C4orf48
CEP170	3.73e-136	0.996945	0.596	0.339	8.18e-132	3	CEP170
MLLT11	8.61e-145	0.985773	0.794	0.613	1.89e-140	3	MLLT11
SYT4	1.39e-37	0.9736	0.34	0.216	3.04e-33	3	SYT4
MIR181A1HG	2.17e-79	0.969067	0.391	0.2	4.75e-75	3	MIR181A1HG
MYT1L	7.21e-295	0.964198	0.362	0.064	1.58e-290	3	MYT1L
ZFHX31	4.35e-54	0.952524	0.419	0.267	9.53e-50	3	ZFHX3
CRMP11	1.16e-121	0.950113	0.599	0.353	2.54e-117	3	CRMP1
FNBP1L	1.48e-105	0.932593	0.596	0.38	3.25e-101	3	FNBP1L
CRABP11	2.07e-67	0.926949	0.828	0.678	4.54e-63	3	CRABP1
ETFB	6.5e-119	0.922492	0.773	0.685	1.43e-114	3	ETFB
STMN1	8.73e-210	0.914345	0.97	0.933	1.91e-205	3	STMN1
SCG5	4.63e-91	0.913343	0.385	0.176	1.01e-86	3	SCG5
TUBA1A	4.59e-178	0.906898	0.969	0.942	1.01e-173	3	TUBA1A
ZNF385D	1.49e-69	0.879055	0.43	0.249	3.27e-65	3	ZNF385D
NDRG4	8.25e-116	0.874204	0.48	0.23	1.81e-111	3	NDRG4
MIAT	1.59e-77	0.866858	0.553	0.341	3.49e-73	3	MIAT
CELF5	1.83e-162	0.857714	0.376	0.117	4.01e-158	3	CELF5
RELN	1.03e-89	0.856493	0.252	0.086	2.26e-85	3	RELN
MARCKS1	5.69e-165	0.856396	0.927	0.842	1.25e-160	3	MARCKS
MAPT1	4.57e-112	0.856042	0.524	0.276	1e-107	3	MAPT
PDGFRA	2.2e-36	0.850422	0.139	0.054	4.82e-32	3	PDGFRA
ZMIZ1	1.81e-87	0.849009	0.417	0.215	3.97e-83	3	ZMIZ1
FEZ1	4.63e-95	0.841225	0.536	0.318	1.01e-90	3	FEZ1
SNCG	3.3e-205	0.83632	0.248	0.042	7.24e-201	3	SNCG
INA	1.16e-87	0.824591	0.545	0.335	2.54e-83	3	INA
PEG10	3.46e-44	0.824019	0.58	0.456	7.59e-40	3	PEG10
JAKMIP2	7.82e-121	0.822824	0.404	0.164	1.71e-116	3	JAKMIP2
KIDINS220	2.52e-76	0.822651	0.607	0.455	5.52e-72	3	KIDINS220
CPNE4	2.53e-231	0.817353	0.228	0.031	5.55e-227	3	CPNE4
SOSTDC1	2.22e-113	0.808719	0.206	0.049	4.88e-109	3	SOSTDC1
PEG3	2.11e-65	0.80839	0.212	0.077	4.63e-61	3	PEG3
SV2A	1.57e-64	0.793532	0.444	0.275	3.43e-60	3	SV2A
SCRT2	3.33e-257	0.793181	0.298	0.049	7.31e-253	3	SCRT2
CSRNP3	3.67e-57	0.791032	0.475	0.32	8.04e-53	3	CSRNP3
SPOCK1	2.85e-63	0.787412	0.331	0.165	6.25e-59	3	SPOCK1
KIF3A	1.02e-73	0.778928	0.55	0.382	2.25e-69	3	KIF3A
SOX11	3.45e-38	0.769129	0.559	0.439	7.57e-34	3	SOX11
LINC00632	1.21e-48	0.76753	0.343	0.2	2.65e-44	3	LINC00632
MEIS1	2.56e-60	0.76723	0.444	0.28	5.62e-56	3	MEIS1
PTMA	1.36e-220	0.765073	0.987	0.989	2.97e-216	3	PTMA
ZNF292	4.86e-62	0.748716	0.718	0.614	1.07e-57	3	ZNF292
SNCA	4.24e-43	0.745477	0.355	0.22	9.3e-39	3	SNCA
BCL11A	9.67e-56	0.742322	0.261	0.118	2.12e-51	3	BCL11A
ROBO2	2.36e-88	0.7401	0.309	0.124	5.17e-84	3	ROBO2
NEGR1	2.67e-67	0.727745	0.3	0.137	5.84e-63	3	NEGR1
RAB3A	2.97e-63	0.727007	0.434	0.264	6.5e-59	3	RAB3A
2007-09-01	1.51e-98	0.725094	0.859	0.832	3.3e-94	3	2007-09-01
ZBTB38	2.24e-57	0.722811	0.438	0.28	4.9e-53	3	ZBTB38
NOVA1	6.02e-56	0.722554	0.481	0.32	1.32e-51	3	NOVA1
DNER	2.57e-75	0.721066	0.391	0.195	5.63e-71	3	DNER
TCEAL7	4.18e-42	0.717534	0.489	0.372	9.17e-38	3	TCEAL7
GNG2	1.86e-151	0.713963	0.293	0.076	4.09e-147	3	GNG2
CXXC5	7.82e-55	0.711865	0.652	0.59	1.71e-50	3	CXXC5
NCAM11	1.25e-69	0.703703	0.685	0.549	2.74e-65	3	NCAM1
ARL4C	5.74e-25	0.703386	0.439	0.347	1.26e-20	3	ARL4C
TTC3	9.76e-116	0.701787	0.902	0.838	2.14e-111	3	TTC3
TNRC6C	1.84e-39	0.697517	0.426	0.306	4.04e-35	3	TNRC6C
TFAP2B	3.1e-177	0.697289	0.188	0.027	6.8e-173	3	TFAP2B
ELAVL2	9.72e-88	0.694732	0.245	0.081	2.13e-83	3	ELAVL2
SIX31	2.71e-37	0.693967	0.567	0.491	5.93e-33	3	SIX3
GAD2	1.14e-116	0.690141	0.287	0.086	2.51e-112	3	GAD2
KLHL5	5.13e-79	0.689859	0.239	0.084	1.12e-74	3	KLHL5
SBK1	2.55e-74	0.688832	0.354	0.171	5.58e-70	3	SBK1
MALAT1	5.54e-91	0.685267	1	1	1.21e-86	3	MALAT1
FBXW7	1.16e-27	0.682315	0.382	0.281	2.54e-23	3	FBXW7
AFF3	5.91e-103	0.681038	0.264	0.085	1.3e-98	3	AFF3
ATP1B1	1.08e-46	0.68002	0.66	0.545	2.36e-42	3	ATP1B1
KIF5A	2.72e-71	0.677247	0.331	0.153	5.97e-67	3	KIF5A
TMEM59L	5.77e-42	0.676418	0.398	0.268	1.27e-37	3	TMEM59L
MIR7-3HG	6.58e-36	0.676355	0.286	0.166	1.44e-31	3	MIR7-3HG
ARID4A	9.32e-49	0.671361	0.524	0.396	2.04e-44	3	ARID4A
THSD7A1	3.02e-46	0.665992	0.344	0.2	6.61e-42	3	THSD7A
SCN2A	1.33e-108	0.664385	0.253	0.075	2.92e-104	3	SCN2A
MYCBP2	4.87e-37	0.663698	0.459	0.354	1.07e-32	3	MYCBP2
GAD1	4.08e-84	0.66293	0.183	0.05	8.94e-80	3	GAD1
VGF	1.69e-120	0.661984	0.202	0.045	3.71e-116	3	VGF
TPM3	5.63e-31	0.661007	0.497	0.431	1.23e-26	3	TPM3
MIR181A2HG	3.03e-53	0.660328	0.31	0.161	6.65e-49	3	MIR181A2HG
VDAC3	1.48e-51	0.658867	0.606	0.518	3.25e-47	3	VDAC3
B3GAT2	9.62e-57	0.653646	0.288	0.14	2.11e-52	3	B3GAT2
JPH4	1.17e-112	0.652981	0.26	0.076	2.57e-108	3	JPH4
LNP1	5.8e-44	0.648675	0.301	0.167	1.27e-39	3	LNP1
LUC7L3	4.36e-69	0.646818	0.807	0.737	9.56e-65	3	LUC7L3
SRGAP3	9.26e-31	0.644793	0.496	0.411	2.03e-26	3	SRGAP3
FAT3	3.82e-51	0.644647	0.221	0.095	8.38e-47	3	FAT3
YWHAB	5.82e-65	0.643963	0.739	0.691	1.28e-60	3	YWHAB
YWHAQ	1.39e-73	0.643502	0.763	0.742	3.05e-69	3	YWHAQ
PCP4L1	4.15e-123	0.641846	0.206	0.046	9.09e-119	3	PCP4L1
PLCXD3	7.77e-188	0.641068	0.169	0.021	1.7e-183	3	PLCXD3
GPI	3.18e-31	0.640472	0.535	0.466	6.96e-27	3	GPI
PPM1K	1.3e-55	0.640273	0.318	0.164	2.86e-51	3	PPM1K
PTPRO	2.91e-107	0.639453	0.265	0.081	6.38e-103	3	PTPRO
SCG2	7e-37	0.638799	0.187	0.084	1.54e-32	3	SCG2
CMIP	1.97e-53	0.636734	0.356	0.202	4.32e-49	3	CMIP
PHF14	9.25e-46	0.635496	0.588	0.488	2.03e-41	3	PHF14
SYNPR	6.64e-78	0.634905	0.209	0.067	1.46e-73	3	SYNPR
CHD5	1.65e-148	0.63469	0.234	0.05	3.62e-144	3	CHD5
VSNL1	1.24e-80	0.634185	0.18	0.05	2.72e-76	3	VSNL1
CTTNBP2	1.41e-81	0.633648	0.284	0.111	3.09e-77	3	CTTNBP2
PAFAH1B3	2.44e-41	0.63275	0.558	0.475	5.34e-37	3	PAFAH1B3
GNAO11	4.01e-81	0.632256	0.326	0.139	8.79e-77	3	GNAO1
DAAM1	3.54e-56	0.631539	0.732	0.646	7.77e-52	3	DAAM1
PWAR6	2.35e-38	0.631033	0.379	0.255	5.16e-34	3	PWAR6
CD200	6.79e-68	0.630989	0.318	0.147	1.49e-63	3	CD200
FRRS1L	1.81e-52	0.630103	0.335	0.183	3.96e-48	3	FRRS1L
NRXN2	1.1e-61	0.629859	0.327	0.163	2.4e-57	3	NRXN2
RND31	1.02e-12	0.629188	0.272	0.212	2.23e-08	3	RND3
GPR85	3.27e-164	0.627633	0.237	0.047	7.17e-160	3	GPR85
ONECUT3	7.02e-223	0.626333	0.196	0.023	1.54e-218	3	ONECUT3
CFL1	2.4e-92	0.623807	0.869	0.864	5.25e-88	3	CFL1
ZIC2	1.6e-08	0.623276	0.32	0.289	0.000349863	3	ZIC2
CEP126	9.33e-32	0.622297	0.307	0.196	2.05e-27	3	CEP126
PLXNA2	1.11e-178	0.621754	0.231	0.042	2.44e-174	3	PLXNA2
TUBB	1.33e-78	0.621165	0.835	0.797	2.92e-74	3	TUBB
ABAT	1.96e-52	0.620749	0.331	0.175	4.31e-48	3	ABAT
GDAP1L1	9.47e-69	0.618436	0.285	0.122	2.08e-64	3	GDAP1L1
GRIP1	6.39e-126	0.616803	0.234	0.058	1.4e-121	3	GRIP1
FGF9	2.45e-98	0.613457	0.24	0.073	5.37e-94	3	FGF9
TSPYL4	2.47e-40	0.612907	0.36	0.229	5.42e-36	3	TSPYL4
CLASP2	2.11e-40	0.612528	0.48	0.361	4.61e-36	3	CLASP2
APC1	2.36e-40	0.610347	0.526	0.412	5.18e-36	3	APC
CDH71	3.06e-16	0.610026	0.196	0.127	6.7e-12	3	CDH7
ACSL3	5.69e-33	0.608705	0.444	0.341	1.25e-28	3	ACSL3
MORF4L1	4.85e-101	0.608241	0.885	0.856	1.06e-96	3	MORF4L1
ANK31	5.94e-41	0.607686	0.547	0.42	1.3e-36	3	ANK3
GABRB3	3.22e-46	0.603841	0.356	0.21	7.07e-42	3	GABRB3
RALYL	6.27e-61	0.602461	0.164	0.051	1.37e-56	3	RALYL
WASF1	5.73e-64	0.602237	0.282	0.125	1.26e-59	3	WASF1
ATAT1	4.79e-58	0.599236	0.301	0.147	1.05e-53	3	ATAT1
AP1S2	9.87e-30	0.598633	0.554	0.481	2.16e-25	3	AP1S2
BLCAP	1.51e-37	0.597765	0.356	0.233	3.31e-33	3	BLCAP
NRP1	2.03e-55	0.59763	0.195	0.073	4.45e-51	3	NRP1
NSD3	1.34e-39	0.595118	0.6	0.522	2.94e-35	3	NSD3
ANKRD12	3.67e-41	0.593969	0.744	0.68	8.04e-37	3	ANKRD12
TUBB4A	5.05e-76	0.592738	0.29	0.119	1.11e-71	3	TUBB4A
ERC1	8.08e-46	0.591325	0.326	0.184	1.77e-41	3	ERC1
APP1	4.7e-25	0.590994	0.586	0.542	1.03e-20	3	APP
PAK5	1.87e-82	0.590298	0.25	0.088	4.1e-78	3	PAK5
GNAI1	5.38e-48	0.588376	0.29	0.151	1.18e-43	3	GNAI1
MAGI2	2.84e-44	0.588143	0.303	0.168	6.22e-40	3	MAGI2
ARHGEF12	5.57e-33	0.585547	0.4	0.289	1.22e-28	3	ARHGEF12
CDK5R1	8.54e-50	0.58519	0.311	0.166	1.87e-45	3	CDK5R1
SESTD1	3.11e-46	0.584977	0.339	0.197	6.82e-42	3	SESTD1
SCN3B	9.9e-45	0.583383	0.273	0.142	2.17e-40	3	SCN3B
POU2F2	1.4e-49	0.582534	0.184	0.071	3.08e-45	3	POU2F2
CACNG3	5.1e-166	0.580372	0.191	0.03	1.12e-161	3	CACNG3
BEX3	2.13e-67	0.579833	0.81	0.781	4.68e-63	3	BEX3
RNF152	2.66e-110	0.577291	0.218	0.056	5.84e-106	3	RNF152
LRRTM3	8.51e-84	0.574826	0.115	0.021	1.87e-79	3	LRRTM3
FILIP1L	2.33e-11	0.572978	0.173	0.119	5.11e-07	3	FILIP1L
CDC42	3.1e-59	0.572301	0.771	0.726	6.79e-55	3	CDC42
2003-09-01	1.69e-58	0.567815	0.285	0.133	3.7e-54	3	2003-09-01
ESRRG	8.14e-26	0.567475	0.314	0.217	1.78e-21	3	ESRRG
CACNA1A	8.92e-62	0.56602	0.252	0.106	1.96e-57	3	CACNA1A
OLFM3	9.99e-13	0.564739	0.134	0.08	2.19e-08	3	OLFM3
ATP6V1G2	1.07e-44	0.56357	0.348	0.206	2.35e-40	3	ATP6V1G2
FAM216A	1.12e-58	0.563337	0.282	0.131	2.46e-54	3	FAM216A
SEMA6A	7.87e-31	0.562935	0.254	0.146	1.73e-26	3	SEMA6A
CDKN2D	4.43e-32	0.562122	0.409	0.299	9.71e-28	3	CDKN2D
CNTN1	4.53e-11	0.561493	0.303	0.258	9.93e-07	3	CNTN1
WSB11	2.12e-28	0.56125	0.746	0.709	4.66e-24	3	WSB1
AASDHPPT	3.05e-35	0.560362	0.53	0.446	6.68e-31	3	AASDHPPT
AUTS2	3.58e-30	0.560269	0.382	0.271	7.86e-26	3	AUTS2
SSBP2	3.23e-32	0.559476	0.537	0.467	7.09e-28	3	SSBP2
SOCS2	2.1e-59	0.559467	0.27	0.119	4.61e-55	3	SOCS2
PCDH7	1.02e-22	0.558753	0.174	0.094	2.24e-18	3	PCDH7
ORC4	2.46e-26	0.558422	0.43	0.347	5.39e-22	3	ORC4
HIF1A-AS2	3.32e-19	0.557063	0.142	0.076	7.28e-15	3	HIF1A-AS2
SNCB	6.88e-39	0.555121	0.331	0.202	1.51e-34	3	SNCB
FTX	1.92e-20	0.552631	0.522	0.475	4.22e-16	3	FTX
SHD	5.58e-69	0.551595	0.226	0.081	1.22e-64	3	SHD
CBX5	3.75e-29	0.550614	0.581	0.539	8.22e-25	3	CBX5
RPRM	3.72e-29	0.550037	0.136	0.058	8.16e-25	3	RPRM
NRSN1	7.42e-70	0.549481	0.204	0.068	1.63e-65	3	NRSN1
CCDC112	7.95e-31	0.549066	0.422	0.314	1.74e-26	3	CCDC112
APBB2	1.59e-67	0.545389	0.255	0.102	3.48e-63	3	APBB2
EFNA5	4.26e-43	0.545295	0.253	0.123	9.34e-39	3	EFNA5
CALM2	8.79e-100	0.544916	0.938	0.946	1.93e-95	3	CALM2
SLC32A1	2.59e-181	0.544611	0.197	0.029	5.67e-177	3	SLC32A1
ADGRL3	6.39e-38	0.544333	0.191	0.088	1.4e-33	3	ADGRL3
DNAJB6	4.13e-45	0.541847	0.686	0.64	9.05e-41	3	DNAJB6
ZC2HC1A	1.62e-28	0.541411	0.417	0.32	3.54e-24	3	ZC2HC1A
YWHAH	1.66e-24	0.539776	0.515	0.459	3.63e-20	3	YWHAH
SRPK2	1.87e-27	0.539483	0.511	0.448	4.09e-23	3	SRPK2
LINC004611	4.78e-13	0.538993	0.415	0.356	1.05e-08	3	LINC00461
CNTN4	4.09e-52	0.538443	0.195	0.075	8.97e-48	3	CNTN4
LRRC4C	2.8e-10	0.5384	0.268	0.219	6.14e-06	3	LRRC4C
TCEAL2	1e-29	0.538322	0.442	0.338	2.19e-25	3	TCEAL2
HIP1R	1.87e-49	0.53785	0.222	0.096	4.09e-45	3	HIP1R
NETO2	2.12e-38	0.537729	0.196	0.09	4.64e-34	3	NETO2
PGM2L1	9.52e-31	0.537473	0.266	0.159	2.09e-26	3	PGM2L1
VDAC1	3.52e-51	0.531002	0.798	0.79	7.71e-47	3	VDAC1
PCDHB2	1.54e-18	0.529913	0.312	0.235	3.37e-14	3	PCDHB2
PAK3	9.99e-49	0.529896	0.285	0.142	2.19e-44	3	PAK3
RAB3C	1.87e-68	0.529584	0.219	0.079	4.1e-64	3	RAB3C
THRA	6.21e-24	0.528194	0.416	0.333	1.36e-19	3	THRA
AKR1C1	2.78e-87	0.527418	0.227	0.071	6.09e-83	3	AKR1C1
MIR124-2HG	1.09e-33	0.527215	0.519	0.382	2.39e-29	3	MIR124-2HG
ATRX	3.75e-38	0.527079	0.693	0.639	8.23e-34	3	ATRX
LINGO1	6.46e-48	0.525505	0.293	0.152	1.42e-43	3	LINGO1
SERINC1	6.2e-28	0.521539	0.581	0.531	1.36e-23	3	SERINC1
TCEAL5	7.46e-38	0.521038	0.311	0.183	1.64e-33	3	TCEAL5
NEXMIF	2.21e-63	0.520564	0.207	0.075	4.85e-59	3	NEXMIF
ROBO1	5.73e-44	0.52033	0.209	0.093	1.26e-39	3	ROBO1
AP1S1	2.51e-29	0.519709	0.428	0.335	5.5e-25	3	AP1S1
TMEM132A	8.38e-24	0.518874	0.414	0.324	1.84e-19	3	TMEM132A
MAPK10	4.1e-13	0.518505	0.279	0.217	8.98e-09	3	MAPK10
CALY	1.74e-26	0.51819	0.27	0.171	3.82e-22	3	CALY
SYBU	1.86e-73	0.515918	0.224	0.078	4.08e-69	3	SYBU
MRFAP1L1	1.42e-20	0.515716	0.356	0.277	3.1e-16	3	MRFAP1L1
SPOCK3	3.31e-99	0.514239	0.177	0.041	7.26e-95	3	SPOCK3
RAB2A	1.65e-37	0.51407	0.673	0.661	3.62e-33	3	RAB2A
PTPRD1	3.85e-25	0.513331	0.324	0.22	8.45e-21	3	PTPRD
HDGFL3	7.83e-21	0.512822	0.425	0.358	1.72e-16	3	HDGFL3
CACNB4	5.86e-95	0.510324	0.185	0.047	1.29e-90	3	CACNB4
DTD1	1.95e-21	0.509955	0.467	0.41	4.26e-17	3	DTD1
AL391650.11	9.85e-28	0.509921	0.504	0.406	2.16e-23	3	AL391650.1
USP46	1.37e-34	0.508543	0.249	0.137	3.01e-30	3	USP46
EIF1AX	5.07e-35	0.508038	0.728	0.694	1.11e-30	3	EIF1AX
C14orf132	1.44e-26	0.50667	0.288	0.188	3.16e-22	3	C14orf132
BHLHE221	1.76e-08	0.505891	0.164	0.119	0.000386752	3	BHLHE22
MTUS1	2.41e-28	0.505443	0.243	0.141	5.27e-24	3	MTUS1
PDS5B	1.42e-18	0.505373	0.357	0.286	3.11e-14	3	PDS5B
LHFPL61	3.25e-20	0.50469	0.294	0.204	7.12e-16	3	LHFPL6
DPF1	2.15e-91	0.504271	0.189	0.05	4.72e-87	3	DPF1
YWHAZ	6e-38	0.504223	0.719	0.683	1.31e-33	3	YWHAZ
ZNF804A1	6.77e-28	0.502199	0.21	0.112	1.48e-23	3	ZNF804A
PRMT2	8.32e-19	0.501783	0.461	0.415	1.82e-14	3	PRMT2
PCLO	6.52e-24	0.500709	0.382	0.285	1.43e-19	3	PCLO
SAG1	0	2.73389	0.812	0.198	0	4	SAG
PDE6G1	0	2.70855	0.972	0.328	0	4	PDE6G
GNGT11	0	2.70306	0.998	0.5	0	4	GNGT1
GNAT11	0	2.67535	0.995	0.34	0	4	GNAT1
NRL1	0	2.50566	1	0.629	0	4	NRL
RHO1	0	2.46025	0.566	0.116	0	4	RHO
ROM11	0	2.43788	1	0.468	0	4	ROM1
RP11	0	2.14606	0.989	0.422	0	4	RP1
AIPL11	0	2.07179	0.995	0.475	0	4	AIPL1
RCVRN1	0	2.03551	0.998	0.606	0	4	RCVRN
CABP51	0	2.01048	0.889	0.28	0	4	CABP5
CNGB11	0	1.91234	0.927	0.303	0	4	CNGB1
GNB11	0	1.83558	0.923	0.53	0	4	GNB1
GPR1601	0	1.83401	0.849	0.247	0	4	GPR160
PDE6A1	0	1.81528	0.724	0.147	0	4	PDE6A
NR2E31	0	1.8133	0.87	0.26	0	4	NR2E3
EPB41L21	0	1.8109	0.958	0.497	0	4	EPB41L2
CADM11	0	1.74713	0.989	0.689	0	4	CADM1
CLUL11	0	1.73288	0.639	0.14	0	4	CLUL1
PRCD1	0	1.55842	0.897	0.4	0	4	PRCD
SAMD111	0	1.55771	0.806	0.308	0	4	SAMD11
ALDOC1	0	1.54569	0.898	0.45	0	4	ALDOC
IMPG21	0	1.53882	0.892	0.364	0	4	IMPG2
HMGN11	0	1.51856	0.997	0.916	0	4	HMGN1
KCNV21	0	1.50836	0.926	0.362	0	4	KCNV2
WAPL1	6.28e-271	1.49749	0.722	0.329	1.38e-266	4	WAPL
PDC1	0	1.4893	0.999	0.562	0	4	PDC
PDE4DIP1	0	1.46314	0.794	0.343	0	4	PDE4DIP
REEP61	0	1.46157	0.673	0.206	0	4	REEP6
ENO21	0	1.45337	0.976	0.705	0	4	ENO2
UNC1191	0	1.45247	0.992	0.657	0	4	UNC119
YBX31	2.67e-256	1.45053	0.832	0.5	5.84e-252	4	YBX3
SPTBN11	1.83e-208	1.44717	0.766	0.464	4.01e-204	4	SPTBN1
RDH121	0	1.43881	0.583	0.145	0	4	RDH12
CPE1	0	1.4319	0.975	0.781	0	4	CPE
IMPG11	0	1.41174	0.716	0.217	0	4	IMPG1
GNGT21	0	1.4082	0.88	0.347	0	4	GNGT2
PDE6B1	0	1.40723	0.702	0.231	0	4	PDE6B
AL662820.11	0	1.39989	0.533	0.085	0	4	AL662820.1
AC084866.21	0	1.3954	0.528	0.109	0	4	AC084866.2
LAPTM4B1	5.9e-294	1.38223	0.933	0.644	1.29e-289	4	LAPTM4B
RAX21	0	1.37449	0.789	0.281	0	4	RAX2
PLEKHB11	4.22e-277	1.36964	0.815	0.368	9.24e-273	4	PLEKHB1
CRX1	7.05e-308	1.36712	0.913	0.442	1.55e-303	4	CRX
PPP2R2B1	3.1e-290	1.3655	0.848	0.407	6.8e-286	4	PPP2R2B
TPD521	8.33e-195	1.35405	0.801	0.478	1.83e-190	4	TPD52
ELOVL41	3.3e-301	1.35047	0.806	0.357	7.23e-297	4	ELOVL4
PRPH21	0	1.34856	0.726	0.247	0	4	PRPH2
OSBP21	1.53e-298	1.34542	0.709	0.264	3.36e-294	4	OSBP2
PTPN131	2.26e-284	1.34439	0.801	0.359	4.96e-280	4	PTPN13
MAP21	2.14e-202	1.34045	0.88	0.62	4.69e-198	4	MAP2
TULP11	4.97e-302	1.33163	0.856	0.345	1.09e-297	4	TULP1
FAM161A1	1.38e-257	1.32616	0.792	0.376	3.02e-253	4	FAM161A
CPLX41	0	1.31827	0.896	0.358	0	4	CPLX4
CITED21	1.69e-236	1.30391	0.709	0.327	3.71e-232	4	CITED2
RASSF21	0	1.29666	0.626	0.183	0	4	RASSF2
RGS91	9.36e-254	1.28708	0.725	0.323	2.05e-249	4	RGS9
PDCD41	4.96e-231	1.2672	0.819	0.483	1.09e-226	4	PDCD4
AKAP91	4.26e-244	1.26185	0.952	0.73	9.34e-240	4	AKAP9
RBP31	6.87e-271	1.26177	0.685	0.245	1.51e-266	4	RBP3
RTBDN1	6.85e-221	1.25644	0.66	0.248	1.5e-216	4	RTBDN
PSIP11	9.44e-306	1.25539	0.96	0.769	2.07e-301	4	PSIP1
SLC24A1	0	1.24448	0.432	0.082	0	4	SLC24A1
MAK1	2.06e-286	1.22883	0.741	0.276	4.52e-282	4	MAK
GNB31	3.11e-279	1.22771	0.982	0.594	6.83e-275	4	GNB3
AC055733.21	4.48e-215	1.22738	0.639	0.246	9.82e-211	4	AC055733.2
PRDX11	2.39e-276	1.19464	0.978	0.872	5.25e-272	4	PRDX1
RS11	4.11e-277	1.17869	0.725	0.256	9.02e-273	4	RS1
STX31	4.27e-224	1.17591	0.821	0.439	9.37e-220	4	STX3
EPB411	6.63e-189	1.16706	0.782	0.457	1.45e-184	4	EPB41
SPINK41	2e-253	1.16105	0.54	0.16	4.39e-249	4	SPINK4
GABRR31	2.7e-247	1.1468	0.5	0.136	5.93e-243	4	GABRR3
AL451062.11	3.85e-217	1.14273	0.686	0.277	8.43e-213	4	AL451062.1
ABCA41	1.51e-261	1.13043	0.613	0.203	3.31e-257	4	ABCA4
MT1X1	3.29e-173	1.12752	0.698	0.361	7.21e-169	4	MT1X
NEUROD11	1.04e-213	1.10783	0.874	0.455	2.29e-209	4	NEUROD1
MYO9A1	2.52e-183	1.0944	0.656	0.306	5.53e-179	4	MYO9A
SYNE21	1.67e-144	1.09221	0.701	0.428	3.67e-140	4	SYNE2
1941-09-01	5.03e-234	1.07583	0.898	0.458	1.1e-229	4	2004-09-01
CCKBR1	3.79e-221	1.06532	0.356	0.076	8.3e-217	4	CCKBR
DMD1	7.92e-186	1.06293	0.577	0.236	1.74e-181	4	DMD
IMPDH11	2.6e-189	1.06117	0.641	0.28	5.69e-185	4	IMPDH1
RIMS21	2.95e-189	1.05968	0.797	0.412	6.46e-185	4	RIMS2
CDHR11	2.17e-207	1.05942	0.643	0.26	4.75e-203	4	CDHR1
TRAC1	6.71e-209	1.02452	0.547	0.186	1.47e-204	4	TRAC
SNAP251	2.42e-165	1.02146	0.782	0.472	5.31e-161	4	SNAP25
VTN1	4.48e-151	1.01598	0.554	0.226	9.82e-147	4	VTN
COBLL11	2.49e-161	1.01538	0.622	0.288	5.45e-157	4	COBLL1
EPS81	1.52e-179	1.01509	0.669	0.316	3.34e-175	4	EPS8
DPYSL3	1.6e-136	1.00838	0.71	0.415	3.5e-132	4	DPYSL3
PCBP41	2.43e-189	1.00154	0.931	0.601	5.33e-185	4	PCBP4
LENG81	4.46e-137	1.00134	0.672	0.397	9.78e-133	4	LENG8
NTM1	1.66e-177	0.999098	0.789	0.423	3.65e-173	4	NTM
FSTL52	1.18e-181	0.995984	0.853	0.449	2.59e-177	4	FSTL5
FAM107A1	2.43e-182	0.980873	0.569	0.221	5.32e-178	4	FAM107A
SAMD71	2.48e-214	0.978686	0.515	0.161	5.43e-210	4	SAMD7
MXRA71	2.42e-73	0.963604	0.527	0.331	5.31e-69	4	MXRA7
SNTB21	1.02e-159	0.94926	0.457	0.161	2.24e-155	4	SNTB2
PROM11	2.86e-159	0.946923	0.636	0.293	6.28e-155	4	PROM1
ARHGAP32	1.85e-101	0.944008	0.506	0.262	4.05e-97	4	ARHGAP32
DGKD1	1.47e-160	0.94072	0.477	0.174	3.23e-156	4	DGKD
HSPA41	4.35e-140	0.937652	0.729	0.458	9.54e-136	4	HSPA4
FAM57B1	6.98e-162	0.934422	0.799	0.427	1.53e-157	4	FAM57B
HMGN21	3.57e-211	0.928687	0.974	0.866	7.82e-207	4	HMGN2
RD31	1.53e-153	0.923089	0.589	0.258	3.35e-149	4	RD3
WRB1	1.09e-154	0.919486	0.783	0.511	2.4e-150	4	WRB
ANK2	1.06e-91	0.914397	0.644	0.43	2.33e-87	4	ANK2
HTRA11	2.21e-103	0.909939	0.555	0.307	4.85e-99	4	HTRA1
CADM22	3.56e-149	0.905332	0.786	0.466	7.8e-145	4	CADM2
KCNB11	1.22e-147	0.902172	0.594	0.266	2.68e-143	4	KCNB1
TPM1	6.97e-161	0.901627	0.811	0.527	1.53e-156	4	TPM1
SLC6A61	1.21e-112	0.89925	0.53	0.262	2.65e-108	4	SLC6A6
B4GALT1	2.31e-126	0.897301	0.424	0.166	5.06e-122	4	B4GALT1
TUBB4B1	4.38e-172	0.87939	0.971	0.821	9.6e-168	4	TUBB4B
YPEL21	2.16e-110	0.874172	0.503	0.242	4.74e-106	4	YPEL2
IGSF91	4.38e-146	0.871542	0.544	0.236	9.6e-142	4	IGSF9
ANKRD33B1	3.01e-128	0.865133	0.61	0.294	6.6e-124	4	ANKRD33B
DDB11	1.57e-100	0.863514	0.631	0.408	3.43e-96	4	DDB1
TUBA1B1	5.45e-143	0.862266	0.94	0.826	1.19e-138	4	TUBA1B
PPEF21	8.16e-217	0.856985	0.374	0.085	1.79e-212	4	PPEF2
GSKIP1	1.03e-117	0.85199	0.486	0.223	2.25e-113	4	GSKIP
MT1E	2.17e-115	0.85069	0.394	0.147	4.75e-111	4	MT1E
NXNL1	3.04e-121	0.845466	0.421	0.157	6.67e-117	4	NXNL1
GACAT2	1.19e-173	0.845042	0.313	0.073	2.61e-169	4	GACAT2
IFI271	2.17e-121	0.84158	0.446	0.179	4.76e-117	4	IFI27
ARL61	1.31e-125	0.840065	0.533	0.247	2.88e-121	4	ARL6
DEFB119	2.12e-76	0.821946	0.262	0.092	4.65e-72	4	DEFB119
SELENOK1	7.63e-160	0.818004	0.937	0.773	1.67e-155	4	SELENOK
PAQR41	1.03e-122	0.816099	0.524	0.241	2.25e-118	4	PAQR4
C1QTNF4	7.67e-56	0.815149	0.337	0.173	1.68e-51	4	C1QTNF4
SYCE1L1	3.14e-95	0.81284	0.48	0.241	6.89e-91	4	SYCE1L
TMEM1081	3.46e-121	0.810311	0.458	0.191	7.59e-117	4	TMEM108
ARHGAP421	1.79e-123	0.806877	0.481	0.208	3.93e-119	4	ARHGAP42
MATK1	1.99e-132	0.805703	0.446	0.171	4.36e-128	4	MATK
IFI27L21	9.71e-123	0.803652	0.823	0.577	2.13e-118	4	IFI27L2
HPRT11	9.31e-83	0.803036	0.539	0.33	2.04e-78	4	HPRT1
ARL6IP51	1.22e-149	0.802602	0.893	0.711	2.66e-145	4	ARL6IP5
ZNF385A1	2.84e-101	0.799709	0.689	0.439	6.22e-97	4	ZNF385A
ARL6IP11	1.31e-119	0.789546	0.811	0.612	2.87e-115	4	ARL6IP1
AC110716.11	2.11e-153	0.786793	0.446	0.153	4.63e-149	4	AC110716.1
ABHD14A1	1.03e-103	0.785895	0.731	0.494	2.25e-99	4	ABHD14A
TMEM2371	7.24e-88	0.780482	0.533	0.299	1.59e-83	4	TMEM237
ARL4D1	4.25e-99	0.779771	0.677	0.42	9.31e-95	4	ARL4D
OXLD11	2.54e-97	0.77916	0.556	0.317	5.56e-93	4	OXLD1
EML11	2.04e-99	0.777944	0.537	0.287	4.46e-95	4	EML1
PDLIM11	1.12e-83	0.776416	0.424	0.205	2.46e-79	4	PDLIM1
LRRC571	3.74e-103	0.772765	0.508	0.255	8.19e-99	4	LRRC57
CALCOCO21	6.62e-96	0.770408	0.597	0.355	1.45e-91	4	CALCOCO2
OSBPL1A	1.8e-73	0.759498	0.524	0.325	3.96e-69	4	OSBPL1A
TMEM14B	1.02e-114	0.746958	0.862	0.702	2.23e-110	4	TMEM14B
AL391650.12	3.25e-79	0.746515	0.632	0.4	7.11e-75	4	AL391650.1
PPFIA22	7.23e-103	0.733816	0.684	0.404	1.58e-98	4	PPFIA2
SMC31	3.01e-95	0.733433	0.8	0.646	6.6e-91	4	SMC3
SYDE2	2.27e-131	0.727839	0.329	0.1	4.98e-127	4	SYDE2
IQSEC1	3.72e-92	0.724203	0.503	0.263	8.15e-88	4	IQSEC1
MPP4	2.86e-106	0.722887	0.529	0.232	6.27e-102	4	MPP4
ANKRD33	1.03e-94	0.721737	0.39	0.162	2.27e-90	4	ANKRD33
TMEM1381	8.11e-86	0.716603	0.471	0.241	1.78e-81	4	TMEM138
2011-03-01	2.41e-90	0.711183	0.459	0.222	5.29e-86	4	2001-03-01
MT-ND21	6.66e-139	0.707479	0.993	0.972	1.46e-134	4	MT-ND2
MIR124-2HG1	7.53e-80	0.703627	0.62	0.377	1.65e-75	4	MIR124-2HG
PKIB1	1.24e-91	0.703052	0.621	0.356	2.71e-87	4	PKIB
RPGR	3.34e-83	0.702977	0.397	0.18	7.33e-79	4	RPGR
SEC621	4.31e-148	0.702808	0.957	0.885	9.44e-144	4	SEC62
ECHDC2	1.49e-80	0.702444	0.467	0.244	3.26e-76	4	ECHDC2
STK39	1.61e-71	0.702227	0.342	0.154	3.53e-67	4	STK39
EYS1	5.09e-110	0.696327	0.431	0.176	1.12e-105	4	EYS
GPR137B	2.38e-91	0.694706	0.429	0.202	5.23e-87	4	GPR137B
ATP1B21	1.53e-97	0.694557	0.862	0.651	3.35e-93	4	ATP1B2
C16orf741	8.41e-77	0.693718	0.462	0.236	1.84e-72	4	C16orf74
AGPAT3	8.83e-77	0.693686	0.422	0.214	1.94e-72	4	AGPAT3
DERA	2.09e-74	0.690461	0.503	0.294	4.58e-70	4	DERA
USH2A	8.09e-130	0.687927	0.356	0.115	1.77e-125	4	USH2A
USP21	5.3e-90	0.687516	0.464	0.224	1.16e-85	4	USP2
CCDC1811	1.52e-77	0.684577	0.55	0.323	3.34e-73	4	CCDC181
TRAK1	1.13e-82	0.682158	0.472	0.246	2.48e-78	4	TRAK1
BAZ2B1	1.35e-84	0.679818	0.743	0.566	2.95e-80	4	BAZ2B
MCUR1	9.55e-72	0.679515	0.465	0.259	2.09e-67	4	MCUR1
LYST	1.04e-68	0.677931	0.454	0.251	2.28e-64	4	LYST
GNB51	1.67e-73	0.675652	0.625	0.416	3.67e-69	4	GNB5
ADD1	2.95e-70	0.6706	0.634	0.451	6.48e-66	4	ADD1
SYT11	1.45e-113	0.670305	0.941	0.779	3.18e-109	4	SYT1
TMX4	3.2e-59	0.669384	0.575	0.404	7.02e-55	4	TMX4
DNAAF41	3.78e-67	0.668339	0.409	0.213	8.3e-63	4	DNAAF4
PPP3R11	6.41e-75	0.665659	0.429	0.22	1.41e-70	4	PPP3R1
SLC38A51	1.57e-53	0.664916	0.369	0.195	3.43e-49	4	SLC38A5
ARHGAP10	3.55e-86	0.664596	0.279	0.098	7.79e-82	4	ARHGAP10
GUCA1A	6.05e-153	0.664526	0.811	0.432	1.33e-148	4	GUCA1A
FAM124A	5.38e-89	0.664516	0.345	0.137	1.18e-84	4	FAM124A
SLC4A7	6.2e-57	0.662158	0.532	0.35	1.36e-52	4	SLC4A7
PNO11	3.03e-67	0.658063	0.457	0.258	6.65e-63	4	PNO1
PCMTD21	7.38e-63	0.657532	0.554	0.365	1.62e-58	4	PCMTD2
ACTN1	7.27e-69	0.657337	0.445	0.246	1.59e-64	4	ACTN1
GSTP1	1.17e-113	0.656476	0.97	0.884	2.57e-109	4	GSTP1
RALGPS21	6.35e-58	0.65343	0.511	0.327	1.39e-53	4	RALGPS2
GREM2	1.15e-120	0.653281	0.289	0.083	2.53e-116	4	GREM2
BAG1	2.08e-63	0.650941	0.673	0.532	4.55e-59	4	BAG1
CTSV1	1.32e-84	0.649622	0.323	0.126	2.89e-80	4	CTSV
SLC1A7	2.78e-72	0.649347	0.418	0.207	6.1e-68	4	SLC1A7
MAP3K1	9.42e-72	0.64906	0.395	0.197	2.06e-67	4	MAP3K1
PARP1	3.34e-65	0.648397	0.675	0.519	7.32e-61	4	PARP1
ANP32E	2.55e-69	0.646785	0.69	0.527	5.58e-65	4	ANP32E
PKM	1.41e-107	0.644677	0.963	0.849	3.09e-103	4	PKM
ARL31	4.16e-88	0.642562	0.84	0.713	9.11e-84	4	ARL3
DRAIC1	1.96e-90	0.638271	0.241	0.072	4.29e-86	4	DRAIC
NUP93	6.1e-46	0.634448	0.338	0.187	1.34e-41	4	NUP93
MT-ND31	1.64e-41	0.633636	0.999	0.995	3.59e-37	4	MT-ND3
VPS361	1.1e-60	0.633225	0.597	0.422	2.41e-56	4	VPS36
LRRC39	5.58e-78	0.632453	0.372	0.165	1.22e-73	4	LRRC39
DYNC1LI1	8.18e-61	0.630179	0.597	0.423	1.79e-56	4	DYNC1LI1
TP53INP21	2.22e-66	0.628628	0.456	0.249	4.87e-62	4	TP53INP2
CNGA11	3.45e-52	0.628505	0.141	0.042	7.56e-48	4	CNGA1
VAMP21	8.01e-112	0.626446	0.937	0.814	1.76e-107	4	VAMP2
DDC	7.03e-117	0.625454	0.207	0.045	1.54e-112	4	DDC
WDR47	8.01e-63	0.625133	0.371	0.187	1.76e-58	4	WDR47
LINC005992	1.86e-82	0.624189	0.765	0.491	4.09e-78	4	LINC00599
COPZ1	7.18e-59	0.623861	0.661	0.524	1.57e-54	4	COPZ1
LYPLA1	1.34e-58	0.62342	0.568	0.388	2.93e-54	4	LYPLA1
NME1	6.17e-89	0.621214	0.849	0.669	1.35e-84	4	NME1
AC104938.1	3.47e-147	0.620948	0.292	0.071	7.61e-143	4	AC104938.1
PLCD3	1.36e-81	0.619752	0.353	0.152	2.98e-77	4	PLCD3
CC2D2A	1.26e-76	0.619385	0.57	0.319	2.77e-72	4	CC2D2A
CNKSR2	8.8e-82	0.616532	0.317	0.124	1.93e-77	4	CNKSR2
ABCA71	1.62e-69	0.616495	0.395	0.195	3.55e-65	4	ABCA7
MT-ATP61	6.67e-113	0.616271	1	0.998	1.46e-108	4	MT-ATP6
LINC005921	9.31e-72	0.610374	0.339	0.146	2.04e-67	4	LINC00592
ADGRV1	1.48e-63	0.61015	0.453	0.255	3.24e-59	4	ADGRV1
ROGDI	4.89e-52	0.607385	0.498	0.322	1.07e-47	4	ROGDI
UBAP1L	2.05e-59	0.604628	0.392	0.203	4.5e-55	4	UBAP1L
TFPI2	2.13e-82	0.60348	0.284	0.1	4.66e-78	4	TFPI2
AHI11	8.83e-63	0.601698	0.636	0.447	1.93e-58	4	AHI1
DDRGK1	2.26e-53	0.601187	0.579	0.425	4.96e-49	4	DDRGK1
PARD6B	2.19e-60	0.599966	0.444	0.25	4.8e-56	4	PARD6B
FAIM	4.92e-36	0.59878	0.33	0.194	1.08e-31	4	FAIM
MAP1B	3.62e-92	0.598375	0.946	0.829	7.93e-88	4	MAP1B
COX17	1.63e-78	0.594673	0.831	0.693	3.57e-74	4	COX17
KLHL18	3.76e-60	0.591468	0.35	0.172	8.24e-56	4	KLHL18
SND1-IT1	1.51e-77	0.591153	0.272	0.099	3.31e-73	4	SND1-IT1
SH2D4A	5.15e-121	0.589652	0.25	0.063	1.13e-116	4	SH2D4A
ANXA41	5.16e-62	0.588842	0.333	0.156	1.13e-57	4	ANXA4
SCAMP5	2.48e-60	0.586857	0.443	0.251	5.44e-56	4	SCAMP5
TMEM2441	3.88e-52	0.58537	0.271	0.121	8.51e-48	4	TMEM244
PTMS	3.08e-108	0.584784	0.983	0.919	6.76e-104	4	PTMS
SLC17A7	5.72e-64	0.581489	0.492	0.276	1.25e-59	4	SLC17A7
LINC02528	2.21e-66	0.579696	0.25	0.094	4.85e-62	4	LINC02528
SGIP1	1.93e-43	0.578827	0.46	0.298	4.22e-39	4	SGIP1
ARID5A	9.48e-62	0.570863	0.299	0.131	2.08e-57	4	ARID5A
CASZ11	5.86e-57	0.568469	0.377	0.197	1.29e-52	4	CASZ1
TNRC6B	1.06e-55	0.565794	0.756	0.648	2.31e-51	4	TNRC6B
ERN11	2e-83	0.56032	0.28	0.099	4.39e-79	4	ERN1
ABCA5	1.34e-59	0.558947	0.378	0.194	2.94e-55	4	ABCA5
HKR11	1.98e-52	0.557277	0.412	0.238	4.34e-48	4	HKR1
AGAP1	9.33e-48	0.555347	0.52	0.342	2.04e-43	4	AGAP1
CEP170B	2.3e-60	0.555272	0.332	0.157	5.05e-56	4	CEP170B
UCKL1	3.17e-52	0.553424	0.412	0.237	6.95e-48	4	UCKL1
GUCA1B	9.83e-73	0.552661	0.394	0.177	2.16e-68	4	GUCA1B
MT1G	3.54e-23	0.552215	0.158	0.075	7.76e-19	4	MT1G
PKDCC	2.92e-53	0.550597	0.293	0.138	6.4e-49	4	PKDCC
SETD3	1.57e-47	0.548809	0.439	0.276	3.45e-43	4	SETD3
TDRD71	2.09e-67	0.547735	0.304	0.128	4.58e-63	4	TDRD7
UBXN41	2.6e-75	0.5472	0.828	0.711	5.7e-71	4	UBXN4
AP000997.2	3.98e-111	0.546635	0.233	0.059	8.72e-107	4	AP000997.2
GRAMD1B	4.19e-58	0.54552	0.345	0.171	9.18e-54	4	GRAMD1B
KIF2A	4.82e-58	0.544201	0.716	0.537	1.06e-53	4	KIF2A
LZTS3	5.41e-61	0.54298	0.332	0.156	1.19e-56	4	LZTS3
YBX1	3.44e-132	0.541808	0.995	0.95	7.54e-128	4	YBX1
PLCH21	1.89e-61	0.539925	0.324	0.149	4.15e-57	4	PLCH2
CCT3	5.6e-56	0.539188	0.802	0.691	1.23e-51	4	CCT3
DUSP14	4.68e-52	0.538761	0.334	0.172	1.03e-47	4	DUSP14
KCTD61	1.15e-39	0.537917	0.425	0.272	2.51e-35	4	KCTD6
SLC2A11	1.64e-44	0.533929	0.403	0.243	3.6e-40	4	SLC2A11
OPTN	6.56e-41	0.533431	0.421	0.272	1.44e-36	4	OPTN
AC174065.1	4.93e-79	0.532849	0.231	0.074	1.08e-74	4	AC174065.1
TACC1	2.96e-41	0.531223	0.315	0.172	6.49e-37	4	TACC1
ATF41	5.42e-52	0.530835	0.697	0.546	1.19e-47	4	ATF4
MSI11	1.15e-38	0.528081	0.526	0.383	2.52e-34	4	MSI1
SYP1	8.84e-60	0.525829	0.719	0.49	1.94e-55	4	SYP
USP1	9.55e-34	0.522944	0.446	0.313	2.09e-29	4	USP1
OLAH	7.95e-95	0.52216	0.141	0.026	1.74e-90	4	OLAH
CHCHD2	9.01e-27	0.521317	0.623	0.516	1.98e-22	4	CHCHD2
PPARA	5.88e-51	0.52063	0.287	0.136	1.29e-46	4	PPARA
SVIP1	1.11e-18	0.520586	0.46	0.383	2.44e-14	4	SVIP
RRP1B	4.39e-34	0.519016	0.373	0.241	9.61e-30	4	RRP1B
FRMD4B	3.19e-38	0.518786	0.35	0.208	6.99e-34	4	FRMD4B
OGFOD1	1.54e-40	0.518403	0.354	0.207	3.38e-36	4	OGFOD1
FZD3	3.04e-41	0.517772	0.637	0.496	6.65e-37	4	FZD3
ATP6V1B2	2.67e-43	0.51734	0.489	0.332	5.86e-39	4	ATP6V1B2
R3HCC1	1.78e-33	0.51663	0.464	0.339	3.91e-29	4	R3HCC1
MFGE8	6.8e-42	0.516622	0.457	0.3	1.49e-37	4	MFGE8
LIMCH11	7.58e-35	0.516074	0.473	0.344	1.66e-30	4	LIMCH1
SEMA4B1	4.14e-54	0.514046	0.338	0.171	9.07e-50	4	SEMA4B
C15orf611	2.95e-37	0.512084	0.495	0.353	6.46e-33	4	C15orf61
ITGA6	2.19e-51	0.512024	0.294	0.14	4.8e-47	4	ITGA6
PCBP3	1.64e-49	0.511936	0.401	0.227	3.58e-45	4	PCBP3
AC007388.1	4.81e-37	0.511808	0.369	0.228	1.05e-32	4	AC007388.1
H2AFJ1	6.93e-33	0.511797	0.513	0.388	1.52e-28	4	H2AFJ
PTP4A31	2.21e-45	0.511286	0.624	0.444	4.85e-41	4	PTP4A3
AL357060.1	4.47e-61	0.510809	0.236	0.09	9.79e-57	4	AL357060.1
BHLHE41	1.51e-31	0.509254	0.431	0.293	3.31e-27	4	BHLHE41
MAP1LC3B1	1.4e-56	0.508175	0.791	0.664	3.07e-52	4	MAP1LC3B
HNRNPF1	3.88e-44	0.507674	0.706	0.597	8.51e-40	4	HNRNPF
ARMC9	1.86e-48	0.506449	0.399	0.228	4.08e-44	4	ARMC9
SEC14L2	4.25e-44	0.506357	0.288	0.145	9.32e-40	4	SEC14L2
ADIPOR1	4.49e-37	0.50616	0.464	0.322	9.85e-33	4	ADIPOR1
FABP12	5.92e-101	0.506027	0.214	0.055	1.3e-96	4	FABP12
CLCN3	9e-43	0.50587	0.672	0.557	1.97e-38	4	CLCN3
NDRG3	1.69e-39	0.505764	0.423	0.268	3.7e-35	4	NDRG3
ICK	1.04e-39	0.505613	0.411	0.261	2.29e-35	4	ICK
TAGLN21	5.45e-48	0.505024	0.575	0.401	1.19e-43	4	TAGLN2
XIAP	5.07e-36	0.503831	0.506	0.373	1.11e-31	4	XIAP
PODXL	2.15e-57	0.50379	0.278	0.121	4.71e-53	4	PODXL
TAOK3	5.49e-42	0.503121	0.451	0.294	1.2e-37	4	TAOK3
NRN1	3.03e-22	0.50214	0.421	0.299	6.64e-18	4	NRN1
RGS9BP	3.46e-68	0.500192	0.291	0.118	7.58e-64	4	RGS9BP
NRL2	3.5e-241	1.36067	0.967	0.633	7.67e-237	5	NRL
PDC2	1.79e-146	1.13384	0.906	0.57	3.91e-142	5	PDC
RCVRN2	6.02e-176	1.13186	0.947	0.611	1.32e-171	5	RCVRN
ROM12	1.28e-190	1.11706	0.886	0.477	2.8e-186	5	ROM1
NR2E32	5.76e-119	1.1107	0.598	0.278	1.26e-114	5	NR2E3
GNGT12	8.29e-152	0.967569	0.86	0.511	1.82e-147	5	GNGT1
CABP52	3.22e-98	0.92669	0.599	0.299	7.06e-94	5	CABP5
DDIT31	7.29e-44	0.907506	0.623	0.529	1.6e-39	5	DDIT3
MYO9A2	2.62e-36	0.899609	0.456	0.319	5.75e-32	5	MYO9A
RP12	1.21e-122	0.888865	0.796	0.435	2.65e-118	5	RP1
NEUROD12	3.35e-65	0.880775	0.683	0.468	7.35e-61	5	NEUROD1
EPB41L22	1.21e-96	0.865342	0.754	0.51	2.66e-92	5	EPB41L2
GADD45G1	1.39e-57	0.840956	0.666	0.502	3.04e-53	5	GADD45G
CRX2	2.92e-75	0.817592	0.7	0.456	6.41e-71	5	CRX
PTPN132	7.75e-51	0.782233	0.557	0.375	1.7e-46	5	PTPN13
AL451062.12	5.24e-34	0.774462	0.441	0.292	1.15e-29	5	AL451062.1
NTM2	1.47e-40	0.773869	0.592	0.435	3.22e-36	5	NTM
MAK2	2.83e-44	0.757138	0.473	0.293	6.2e-40	5	MAK
COBLL12	3.05e-33	0.743577	0.438	0.3	6.69e-29	5	COBLL1
IMPG22	9.5e-66	0.734056	0.641	0.38	2.08e-61	5	IMPG2
AIPL12	7.72e-109	0.724018	0.857	0.485	1.69e-104	5	AIPL1
UNC1192	2.4e-103	0.72378	0.903	0.664	5.25e-99	5	UNC119
PCBP42	1.55e-62	0.717164	0.777	0.611	3.41e-58	5	PCBP4
GNAT12	4.99e-100	0.699396	0.693	0.36	1.09e-95	5	GNAT1
FAM161A2	1.05e-32	0.683617	0.525	0.393	2.29e-28	5	FAM161A
ZNF326	1.87e-19	0.676462	0.541	0.511	4.09e-15	5	ZNF326
SVIP2	2.3e-07	0.672617	0.401	0.386	0.00504622	5	SVIP
PPP2R2B2	7.65e-27	0.651523	0.549	0.426	1.68e-22	5	PPP2R2B
PRPH22	5.25e-36	0.648377	0.418	0.266	1.15e-31	5	PRPH2
AKAP92	1.76e-45	0.64083	0.799	0.739	3.86e-41	5	AKAP9
ARL62	1.26e-28	0.634365	0.384	0.256	2.77e-24	5	ARL6
OSBP22	7.17e-21	0.631934	0.39	0.284	1.57e-16	5	OSBP2
GPR1602	1.42e-34	0.626943	0.43	0.273	3.12e-30	5	GPR160
SAMD112	4.72e-24	0.622778	0.448	0.33	1.04e-19	5	SAMD11
PIK3R12	1.98e-18	0.618287	0.564	0.515	4.35e-14	5	PIK3R1
ATF42	1.31e-22	0.611965	0.577	0.553	2.86e-18	5	ATF4
EPS82	5.5e-23	0.610882	0.428	0.331	1.21e-18	5	EPS8
ARL4D2	4.46e-11	0.607701	0.472	0.432	9.77e-07	5	ARL4D
CCDC1812	5.22e-16	0.607151	0.409	0.332	1.14e-11	5	CCDC181
HMGN12	4.51e-80	0.606853	0.917	0.921	9.88e-76	5	HMGN1
PDE6G2	1.17e-58	0.60103	0.585	0.353	2.56e-54	5	PDE6G
GADD45A	1.8e-15	0.60059	0.5	0.46	3.94e-11	5	GADD45A
GABRR32	1.52e-20	0.596186	0.252	0.152	3.32e-16	5	GABRR3
PDE6B2	1.17e-17	0.59362	0.344	0.253	2.56e-13	5	PDE6B
STX32	4.66e-30	0.590971	0.585	0.454	1.02e-25	5	STX3
YBX32	8.48e-16	0.583057	0.546	0.517	1.86e-11	5	YBX3
MRLN1	2.78e-17	0.582997	0.205	0.123	6.09e-13	5	MRLN
CADM12	1.5e-43	0.581374	0.783	0.702	3.29e-39	5	CADM1
PTP4A32	1.3e-21	0.574009	0.528	0.45	2.86e-17	5	PTP4A3
USP22	1.07e-10	0.569691	0.295	0.234	2.36e-06	5	USP2
HIST1H1C1	6.06e-07	0.569084	0.372	0.348	0.0132921	5	HIST1H1C
LENG82	1.9e-05	0.566717	0.413	0.413	0.415901	5	LENG8
GNB32	2.1e-75	0.555813	0.87	0.602	4.6e-71	5	GNB3
CNGB12	3.14e-42	0.551748	0.523	0.328	6.88e-38	5	CNGB1
SPTBN12	6.73e-12	0.55145	0.5	0.48	1.47e-07	5	SPTBN1
SELENOK2	1.55e-32	0.539592	0.76	0.783	3.4e-28	5	SELENOK
ABCA42	3.56e-16	0.537414	0.312	0.221	7.8e-12	5	ABCA4
TPD522	5.66e-22	0.536646	0.568	0.492	1.24e-17	5	TPD52
AANAT2	2.38e-10	0.526882	0.339	0.276	5.21e-06	5	AANAT
SEC622	3.29e-46	0.522801	0.843	0.892	7.21e-42	5	SEC62
HMGN22	6.09e-56	0.514503	0.884	0.871	1.34e-51	5	HMGN2
TRAC2	8.97e-17	0.513216	0.295	0.202	1.97e-12	5	TRAC
LAPTM4B2	2.51e-27	0.512736	0.704	0.658	5.51e-23	5	LAPTM4B
LLGL2	1.17e-09	0.512278	0.242	0.183	2.56e-05	5	LLGL2
WASF31	3.3e-09	0.510559	0.398	0.359	7.23e-05	5	WASF3
ALDOC2	5.52e-22	0.508028	0.57	0.47	1.21e-17	5	ALDOC
SLC3A2	2.2e-05	0.507923	0.487	0.53	0.481624	5	SLC3A2
SNHG12	1.87e-06	0.505624	0.204	0.163	0.0410621	5	SNHG12
OTX22	5.51e-19	0.503352	0.559	0.461	1.21e-14	5	OTX2
KLF6	0.000236267	0.502437	0.29	0.269	1	5	KLF6
ELOVL42	1.7e-15	0.501115	0.455	0.378	3.73e-11	5	ELOVL4
AC023905.1	1.3e-187	0.788623	0.461	0.105	2.85e-183	6	AC023905.1
VXN	1.94e-186	0.784949	0.39	0.081	4.26e-182	6	VXN
PDE6H	1.93e-174	1.45905	0.889	0.663	4.23e-170	6	PDE6H
KCNB2	3.29e-173	0.70706	0.468	0.118	7.22e-169	6	KCNB2
ARR3	2.17e-148	1.16406	0.658	0.26	4.75e-144	6	ARR3
MPP41	2.65e-146	0.940332	0.638	0.232	5.81e-142	6	MPP4
GNAT2	4.95e-146	0.575959	0.433	0.114	1.08e-141	6	GNAT2
MYL4	5.71e-135	0.964984	0.63	0.242	1.25e-130	6	MYL4
GUCA1A1	9.15e-132	1.25681	0.766	0.439	2.01e-127	6	GUCA1A
PEX5L	5.08e-128	0.805967	0.543	0.187	1.11e-123	6	PEX5L
RXRG	1.42e-116	0.653672	0.503	0.174	3.12e-112	6	RXRG
CC2D2A1	3.79e-110	0.856786	0.683	0.318	8.31e-106	6	CC2D2A
GUCA1C	7.16e-110	0.868101	0.545	0.206	1.57e-105	6	GUCA1C
THRB	1.2e-108	0.58058	0.437	0.143	2.63e-104	6	THRB
RRAD	8.37e-105	1.03148	0.422	0.142	1.83e-100	6	RRAD
FAM19A4	7.62e-104	0.628235	0.57	0.222	1.67e-99	6	FAM19A4
FAM57B2	1.31e-99	0.835123	0.764	0.434	2.87e-95	6	FAM57B
GUCA1B1	1.83e-94	0.579017	0.484	0.176	4.02e-90	6	GUCA1B
GNB33	8.24e-89	0.82426	0.862	0.605	1.81e-84	6	GNB3
MLXIP	1.54e-87	0.707224	0.474	0.188	3.37e-83	6	MLXIP
HRASLS	2.91e-85	0.531122	0.43	0.156	6.38e-81	6	HRASLS
SCG3	3.73e-85	0.963686	0.796	0.54	8.17e-81	6	SCG3
GUK1	3.57e-83	0.915376	0.855	0.834	7.83e-79	6	GUK1
IMPG23	1.28e-81	0.640652	0.755	0.378	2.8e-77	6	IMPG2
CPLX42	1.35e-79	0.700409	0.704	0.375	2.96e-75	6	CPLX4
AKAP93	4.28e-79	0.713102	0.882	0.736	9.37e-75	6	AKAP9
EYS2	5.07e-76	0.541746	0.459	0.179	1.11e-71	6	EYS
NEDD4L	4.65e-69	0.648228	0.663	0.355	1.02e-64	6	NEDD4L
TULP12	1.11e-68	0.556164	0.689	0.36	2.44e-64	6	TULP1
SLC17A71	1.02e-67	0.55762	0.579	0.275	2.25e-63	6	SLC17A7
LINC005993	3.58e-66	0.785901	0.783	0.494	7.85e-62	6	LINC00599
KCNV22	9.7e-66	0.622435	0.693	0.38	2.13e-61	6	KCNV2
PCP41	2.46e-65	0.863637	0.682	0.413	5.38e-61	6	PCP4
ANKRD33B2	1.21e-64	0.528561	0.612	0.298	2.65e-60	6	ANKRD33B
UGCG	4.5e-63	0.580377	0.601	0.314	9.86e-59	6	UGCG
XRCC4	7.69e-63	0.649217	0.372	0.154	1.69e-58	6	XRCC4
DPYSL31	3.17e-61	0.608373	0.717	0.419	6.94e-57	6	DPYSL3
DCT	4.62e-61	0.508599	0.251	0.08	1.01e-56	6	DCT
RIMS22	7.46e-61	0.592921	0.721	0.421	1.63e-56	6	RIMS2
PROM12	7.51e-61	0.543243	0.607	0.299	1.65e-56	6	PROM1
CADPS1	1.88e-60	0.574446	0.686	0.384	4.11e-56	6	CADPS
PCBP43	3.17e-60	0.625005	0.817	0.611	6.96e-56	6	PCBP4
UNC1193	3.21e-59	0.582818	0.859	0.668	7.04e-55	6	UNC119
PDC3	3.62e-59	0.57647	0.849	0.575	7.94e-55	6	PDC
FSTL53	1.53e-58	0.626536	0.758	0.459	3.35e-54	6	FSTL5
1942-09-01	4.23e-55	0.551378	0.745	0.471	9.28e-51	6	2004-09-01
DST	1.47e-54	0.729695	0.764	0.555	3.21e-50	6	DST
PKIB2	3.19e-52	0.563122	0.628	0.36	6.99e-48	6	PKIB
CHCHD10	1.77e-50	0.564988	0.698	0.455	3.87e-46	6	CHCHD10
LBH	4.21e-50	0.52193	0.584	0.333	9.22e-46	6	LBH
ZNF3261	3.03e-49	0.69145	0.743	0.503	6.65e-45	6	ZNF326
TUBA4A	8.5e-49	0.503856	0.592	0.335	1.86e-44	6	TUBA4A
UQCC2	5.71e-47	0.544457	0.778	0.657	1.25e-42	6	UQCC2
DDIT32	4.13e-46	0.690151	0.735	0.525	9.06e-42	6	DDIT3
AHI12	9.66e-35	0.680707	0.667	0.449	2.12e-30	6	AHI1
CRABP2	3.53e-29	0.504329	0.475	0.296	7.74e-25	6	CRABP2
GNAI3	1.35e-27	0.644351	0.602	0.415	2.96e-23	6	GNAI3
GADD45G2	2.67e-26	0.50077	0.698	0.502	5.84e-22	6	GADD45G
STMN21	0	2.25979	0.951	0.401	0	7	STMN2
DCX1	7.04e-298	1.61478	0.644	0.16	1.54e-293	7	DCX
NSG21	3.39e-295	1.49747	0.616	0.143	7.44e-291	7	NSG2
SOX41	1.98e-261	1.59439	0.995	0.937	4.34e-257	7	SOX4
BASP11	6.87e-256	1.74198	0.93	0.605	1.51e-251	7	BASP1
NRXN11	4.33e-253	1.66896	0.632	0.183	9.5e-249	7	NRXN1
PAX61	2.39e-239	1.84558	0.867	0.461	5.25e-235	7	PAX6
SLC17A6	1.1e-224	1.00405	0.197	0.016	2.4e-220	7	SLC17A6
RTN11	2.33e-218	1.51492	0.716	0.273	5.12e-214	7	RTN1
ELAVL4	4.13e-205	1.11895	0.267	0.035	9.05e-201	7	ELAVL4
NSG11	2.25e-202	1.26215	0.533	0.145	4.94e-198	7	NSG1
ELAVL31	4e-192	1.29351	0.559	0.171	8.78e-188	7	ELAVL3
LHX91	5.56e-183	1.60562	0.317	0.058	1.22e-178	7	LHX9
JPT11	1.33e-181	1.35013	0.874	0.608	2.92e-177	7	JPT1
RBFOX21	3.72e-179	1.29413	0.572	0.197	8.16e-175	7	RBFOX2
TUBB2B1	3.23e-177	1.25367	0.961	0.785	7.08e-173	7	TUBB2B
CD241	1.34e-172	1.35962	0.722	0.318	2.95e-168	7	CD24
MYT1L1	4.73e-172	0.965702	0.351	0.071	1.04e-167	7	MYT1L
GRIA41	1.06e-169	1.23148	0.505	0.147	2.32e-165	7	GRIA4
MARCKSL11	1.8e-167	1.16173	0.932	0.785	3.95e-163	7	MARCKSL1
GAP431	1.35e-159	1.53862	0.543	0.189	2.96e-155	7	GAP43
STMN11	1.12e-158	0.991854	0.983	0.934	2.46e-154	7	STMN1
TMSB101	9.78e-157	1.15811	0.984	0.92	2.14e-152	7	TMSB10
TTC9B1	2.52e-153	1.04293	0.412	0.107	5.52e-149	7	TTC9B
TUBA1A1	4.51e-152	1.17677	0.98	0.942	9.89e-148	7	TUBA1A
LRRTM31	1.48e-151	0.769806	0.178	0.021	3.24e-147	7	LRRTM3
MAB21L11	2.3e-151	1.36597	0.888	0.688	5.04e-147	7	MAB21L1
CRABP12	3.07e-149	1.56073	0.908	0.678	6.73e-145	7	CRABP1
GNG31	1.14e-148	1.11798	0.489	0.155	2.51e-144	7	GNG3
PRDM13	3.66e-146	0.829723	0.208	0.03	8.02e-142	7	PRDM13
MARCKS2	3.62e-145	1.03881	0.948	0.843	7.93e-141	7	MARCKS
NNAT1	3.95e-144	1.6247	0.475	0.155	8.66e-140	7	NNAT
CELF41	1.22e-140	1.27712	0.733	0.399	2.67e-136	7	CELF4
PTMA1	7.52e-136	0.678806	0.996	0.988	1.65e-131	7	PTMA
PKIA1	3.11e-134	1.3241	0.679	0.365	6.82e-130	7	PKIA
GPM6A2	8.38e-130	1.02419	0.904	0.706	1.84e-125	7	GPM6A
TMSB15A1	3.17e-126	1.11711	0.543	0.218	6.95e-122	7	TMSB15A
GRIA21	3.98e-126	1.08543	0.429	0.136	8.73e-122	7	GRIA2
PARD31	7.59e-122	1.65684	0.41	0.138	1.66e-117	7	PARD3
TUBB2A1	3.37e-121	1.28411	0.789	0.564	7.39e-117	7	TUBB2A
MLLT111	8e-119	1.12701	0.813	0.617	1.75e-114	7	MLLT11
TAGLN32	1.62e-114	1.02394	0.657	0.324	3.54e-110	7	TAGLN3
NREP1	6.54e-109	1.0252	0.839	0.669	1.43e-104	7	NREP
STMN41	6.65e-109	1.28749	0.618	0.306	1.46e-104	7	STMN4
MAB21L21	9.77e-107	1.07397	0.367	0.116	2.14e-102	7	MAB21L2
MIAT1	2.11e-106	1.15137	0.649	0.342	4.64e-102	7	MIAT
TFAP2A1	4.49e-103	1.70265	0.34	0.104	9.84e-99	7	TFAP2A
FGF14	7.2e-102	0.676461	0.191	0.035	1.58e-97	7	FGF14
SYT41	1.11e-98	1.37707	0.485	0.213	2.44e-94	7	SYT4
RORB1	2.14e-94	1.10879	0.802	0.586	4.69e-90	7	RORB
NHLH2	3.92e-94	0.737433	0.178	0.033	8.59e-90	7	NHLH2
CEP1701	2.87e-93	1.08175	0.602	0.345	6.3e-89	7	CEP170
SOX111	7.24e-93	1.27612	0.687	0.436	1.59e-88	7	SOX11
LY6H1	2.73e-92	0.87669	0.442	0.171	5.97e-88	7	LY6H
FNBP1L1	5.14e-90	1.06799	0.625	0.384	1.13e-85	7	FNBP1L
SCRT21	1.32e-88	0.629178	0.236	0.058	2.89e-84	7	SCRT2
LSAMP1	3.06e-87	1.06309	0.479	0.221	6.7e-83	7	LSAMP
PCDH91	9.19e-87	1.30547	0.505	0.242	2.02e-82	7	PCDH9
ZNF385D1	1.56e-86	1.12092	0.506	0.25	3.43e-82	7	ZNF385D
NRP11	4.77e-83	0.808747	0.259	0.073	1.05e-78	7	NRP1
BARHL2	7.47e-83	0.530601	0.147	0.026	1.64e-78	7	BARHL2
TUBB1	1.26e-81	0.874884	0.865	0.797	2.76e-77	7	TUBB
MALAT11	1.4e-79	0.541762	1	1	3.06e-75	7	MALAT1
PCSK1N1	1.63e-79	0.811544	0.819	0.647	3.57e-75	7	PCSK1N
KIF5C2	4.12e-79	0.970073	0.629	0.403	9.04e-75	7	KIF5C
ELAVL21	4.14e-79	0.801848	0.275	0.083	9.08e-75	7	ELAVL2
SCN2A1	5.79e-78	0.789762	0.263	0.078	1.27e-73	7	SCN2A
CELF51	4.22e-76	0.839574	0.34	0.125	9.26e-72	7	CELF5
TTC31	3.64e-75	0.699098	0.899	0.84	7.98e-71	7	TTC3
PCDH71	4.89e-75	1.04984	0.28	0.092	1.07e-70	7	PCDH7
SLC32A11	1.25e-74	0.561624	0.166	0.035	2.75e-70	7	SLC32A1
RIPOR2	2.46e-74	0.697936	0.207	0.053	5.4e-70	7	RIPOR2
DPYSL21	4.68e-74	0.954109	0.696	0.525	1.03e-69	7	DPYSL2
RUNX1T11	1.68e-73	1.06105	0.457	0.222	3.69e-69	7	RUNX1T1
CFL11	1.11e-72	0.695199	0.911	0.862	2.43e-68	7	CFL1
JPH41	5.19e-71	0.693105	0.258	0.081	1.14e-66	7	JPH4
PPP1R1A1	5.46e-71	0.782267	0.351	0.133	1.2e-66	7	PPP1R1A
PTPRO1	2.65e-70	0.644418	0.268	0.086	5.8e-66	7	PTPRO
GRIK2	7.27e-70	0.521158	0.154	0.032	1.59e-65	7	GRIK2
CCDC88A2	7.38e-70	0.900908	0.681	0.487	1.62e-65	7	CCDC88A
C4orf481	1.68e-69	0.86327	0.776	0.643	3.69e-65	7	C4orf48
CRMP12	2.05e-69	0.873713	0.587	0.359	4.5e-65	7	CRMP1
PEG31	2.84e-69	0.940904	0.251	0.079	6.23e-65	7	PEG3
ETFB1	6.38e-69	0.780901	0.798	0.686	1.4e-64	7	ETFB
GNG21	3.66e-68	0.678031	0.259	0.082	8.01e-64	7	GNG2
SCN3A	1.75e-67	0.603167	0.207	0.056	3.84e-63	7	SCN3A
BCL11A1	6.7e-66	0.939334	0.311	0.119	1.47e-61	7	BCL11A
PCP4L11	1.08e-63	0.647177	0.191	0.05	2.36e-59	7	PCP4L1
KLHL51	2.45e-61	0.814923	0.255	0.087	5.36e-57	7	KLHL5
NOVA11	1.31e-59	0.940489	0.529	0.321	2.87e-55	7	NOVA1
ELP41	2.11e-59	0.976548	0.511	0.312	4.62e-55	7	ELP4
YWHAG1	1.21e-58	0.899554	0.628	0.468	2.66e-54	7	YWHAG
SPOCK11	2.63e-55	0.842126	0.359	0.168	5.78e-51	7	SPOCK1
INA1	7.14e-55	0.786573	0.542	0.341	1.57e-50	7	INA
SRGAP31	2.11e-54	0.915522	0.583	0.409	4.64e-50	7	SRGAP3
CALM21	6.4e-54	0.50419	0.975	0.944	1.4e-49	7	CALM2
ZFHX32	1.18e-52	1.16674	0.457	0.269	2.59e-48	7	ZFHX3
EFNA51	2.45e-52	0.778639	0.299	0.124	5.37e-48	7	EFNA5
MIR181A1HG1	4.17e-52	1.09793	0.39	0.204	9.13e-48	7	MIR181A1HG
ANK32	5.67e-52	0.812854	0.603	0.42	1.24e-47	7	ANK3
KIDINS2201	3.95e-50	0.8213	0.607	0.458	8.66e-46	7	KIDINS220
GAD11	7.01e-50	0.638922	0.179	0.054	1.54e-45	7	GAD1
JAKMIP21	2.16e-49	0.699623	0.357	0.171	4.73e-45	7	JAKMIP2
ASXL3	2.42e-48	0.502697	0.17	0.05	5.3e-44	7	ASXL3
LINC004612	3.52e-48	0.862693	0.55	0.352	7.71e-44	7	LINC00461
PDGFRA1	4.62e-48	0.901988	0.178	0.055	1.01e-43	7	PDGFRA
RALYL1	6.48e-48	0.600804	0.177	0.054	1.42e-43	7	RALYL
ZNF804A2	1.44e-47	0.774296	0.274	0.111	3.16e-43	7	ZNF804A
SBK11	2.02e-47	0.713204	0.355	0.175	4.44e-43	7	SBK1
GRIP11	2.33e-47	0.531613	0.194	0.064	5.11e-43	7	GRIP1
FEZ11	1.8e-46	0.777062	0.507	0.324	3.95e-42	7	FEZ1
PHF141	1.98e-46	0.761891	0.616	0.489	4.35e-42	7	PHF14
CLMP	8.77e-45	0.504818	0.143	0.039	1.92e-40	7	CLMP
FAT31	1.44e-44	0.726742	0.242	0.097	3.15e-40	7	FAT3
CSRNP31	2.18e-44	0.916089	0.485	0.324	4.79e-40	7	CSRNP3
TNRC6C1	6.91e-44	0.823616	0.471	0.307	1.51e-39	7	TNRC6C
NCAM12	3.07e-43	0.717572	0.673	0.553	6.72e-39	7	NCAM1
NSD31	3.47e-43	0.741976	0.631	0.522	7.6e-39	7	NSD3
LRRC4C1	4.2e-43	0.843507	0.385	0.215	9.22e-39	7	LRRC4C
ZMIZ11	2.35e-42	0.732923	0.392	0.221	5.15e-38	7	ZMIZ1
TBX3	7.88e-42	0.586196	0.174	0.057	1.73e-37	7	TBX3
UCHL1	2.67e-41	0.790281	0.728	0.65	5.86e-37	7	UCHL1
ADGRL31	3.36e-41	0.704717	0.223	0.089	7.36e-37	7	ADGRL3
ATAT11	2.64e-39	0.646191	0.305	0.151	5.79e-35	7	ATAT1
ZIC21	3.91e-39	0.888165	0.44	0.284	8.56e-35	7	ZIC2
PEG101	7.36e-39	1.14181	0.59	0.458	1.61e-34	7	PEG10
PCDH11X	9.26e-39	0.551219	0.151	0.048	2.03e-34	7	PCDH11X
AFF31	1.01e-38	0.554872	0.224	0.091	2.22e-34	7	AFF3
PAK51	2.9e-38	0.548963	0.226	0.093	6.35e-34	7	PAK5
LRRN31	8.49e-38	0.924686	0.278	0.132	1.86e-33	7	LRRN3
YWHAQ1	1.24e-36	0.528485	0.769	0.742	2.71e-32	7	YWHAQ
RGS17	2.09e-36	0.507463	0.201	0.078	4.59e-32	7	RGS17
ABAT1	4.83e-36	0.659592	0.332	0.179	1.06e-31	7	ABAT
MGARP2	7.78e-36	0.872593	0.485	0.321	1.71e-31	7	MGARP
LUC7L31	2.21e-35	0.578752	0.78	0.74	4.85e-31	7	LUC7L3
ATP1B11	2.64e-35	0.604943	0.673	0.547	5.78e-31	7	ATP1B1
POU2F21	6.43e-35	0.528436	0.19	0.073	1.41e-30	7	POU2F2
PAFAH1B31	8.67e-35	0.757941	0.575	0.476	1.9e-30	7	PAFAH1B3
DNER1	2.05e-34	0.695454	0.357	0.201	4.49e-30	7	DNER
AP1S21	2.68e-34	0.843439	0.578	0.481	5.88e-30	7	AP1S2
PAK31	4.04e-34	0.612722	0.29	0.146	8.85e-30	7	PAK3
ANKRD121	6.45e-34	0.620039	0.736	0.681	1.41e-29	7	ANKRD12
LINC006321	1.25e-33	0.741891	0.349	0.203	2.74e-29	7	LINC00632
DNAJB61	3.58e-33	0.555547	0.705	0.641	7.86e-29	7	DNAJB6
MAPT2	8.78e-33	0.671739	0.438	0.285	1.93e-28	7	MAPT
RND32	1.1e-32	0.885081	0.355	0.21	2.41e-28	7	RND3
VEGFA1	1.62e-32	0.858216	0.558	0.428	3.56e-28	7	VEGFA
BHLHE222	4.57e-32	0.780331	0.244	0.117	1e-27	7	BHLHE22
YWHAB1	1.26e-31	0.58597	0.742	0.692	2.77e-27	7	YWHAB
SYT12	6.35e-31	0.525728	0.874	0.784	1.39e-26	7	SYT1
CDKN2D1	7.48e-31	0.657128	0.438	0.3	1.64e-26	7	CDKN2D
WASF11	9.46e-31	0.523038	0.262	0.13	2.07e-26	7	WASF1
ARHGEF121	1.06e-30	0.671131	0.422	0.291	2.32e-26	7	ARHGEF12
ZNF2921	1.28e-30	0.61344	0.687	0.618	2.8e-26	7	ZNF292
SCG21	4.4e-30	0.777663	0.201	0.086	9.64e-26	7	SCG2
MEIS11	8.73e-30	0.778589	0.413	0.285	1.91e-25	7	MEIS1
VDAC31	1.88e-29	0.602526	0.592	0.521	4.11e-25	7	VDAC3
NAV1	3.8e-29	0.554532	0.25	0.125	8.33e-25	7	NAV1
KIF5A1	4.38e-29	0.604721	0.292	0.159	9.6e-25	7	KIF5A
ATP6V1G21	2.23e-28	0.638266	0.343	0.21	4.89e-24	7	ATP6V1G2
MAPK101	2.7e-28	0.650293	0.347	0.216	5.91e-24	7	MAPK10
HIP1R1	7.27e-28	0.519144	0.214	0.1	1.59e-23	7	HIP1R
APP2	7.34e-28	0.64522	0.622	0.541	1.61e-23	7	APP
MLLT3	2.12e-27	0.635068	0.28	0.156	4.65e-23	7	MLLT3
RNF24	4.79e-27	0.548873	0.301	0.174	1.05e-22	7	RNF24
SCN3B1	4.84e-27	0.566563	0.268	0.145	1.06e-22	7	SCN3B
ARID4A1	8.56e-27	0.643298	0.505	0.4	1.88e-22	7	ARID4A
HLF	5.57e-26	0.540232	0.22	0.109	1.22e-21	7	HLF
ROBO11	7.85e-26	0.570382	0.203	0.096	1.72e-21	7	ROBO1
LMO41	2.12e-25	1.20586	0.509	0.423	4.66e-21	7	LMO4
SCG51	7.03e-25	0.600575	0.313	0.184	1.54e-20	7	SCG5
WSB12	7.12e-25	0.579748	0.742	0.71	1.56e-20	7	WSB1
MIR7-3HG1	1.4e-24	0.679926	0.29	0.168	3.06e-20	7	MIR7-3HG
LCA5	5.6e-24	0.98524	0.409	0.31	1.23e-19	7	LCA5
PJA2	5.92e-24	0.573181	0.608	0.557	1.3e-19	7	PJA2
MYCBP21	8.84e-24	0.674191	0.457	0.357	1.94e-19	7	MYCBP2
NOVA2	1.29e-23	0.524092	0.244	0.133	2.82e-19	7	NOVA2
PRMT21	1.38e-23	0.64714	0.498	0.415	3.03e-19	7	PRMT2
1931-09-01	1.56e-23	0.529655	0.25	0.138	3.42e-19	7	2003-09-01
CD2001	1.61e-23	0.513308	0.27	0.153	3.52e-19	7	CD200
GNAO12	4.25e-23	0.516412	0.262	0.146	9.32e-19	7	GNAO1
CDC421	5.72e-23	0.504352	0.725	0.729	1.25e-18	7	CDC42
DAAM11	5.99e-23	0.521332	0.693	0.649	1.31e-18	7	DAAM1
RAB3B	6.08e-23	0.562346	0.219	0.113	1.33e-18	7	RAB3B
NRXN21	1.05e-22	0.518838	0.284	0.169	2.3e-18	7	NRXN2
TSPYL41	1.1e-22	0.60558	0.345	0.233	2.41e-18	7	TSPYL4
RELN1	1.6e-22	0.505913	0.193	0.092	3.51e-18	7	RELN
PGM2L11	1.9e-22	0.592108	0.274	0.161	4.17e-18	7	PGM2L1
CDK5R11	1.92e-22	0.587731	0.282	0.17	4.21e-18	7	CDK5R1
PGK1	2.76e-22	0.503761	0.814	0.811	6.06e-18	7	PGK1
ZEB21	5.4e-22	0.638827	0.434	0.315	1.18e-17	7	ZEB2
ZC2HC1A1	7.32e-22	0.633087	0.421	0.322	1.61e-17	7	ZC2HC1A
FXYD6	2.02e-21	0.513001	0.441	0.326	4.43e-17	7	FXYD6
MIR181A2HG1	2.12e-21	0.575328	0.276	0.166	4.66e-17	7	MIR181A2HG
KLF7	3.33e-21	0.511159	0.234	0.131	7.3e-17	7	KLF7
CEP1261	4.11e-21	0.675706	0.307	0.199	9.02e-17	7	CEP126
PWAR61	6.74e-21	0.62739	0.364	0.259	1.48e-16	7	PWAR6
CACNA1A1	7.53e-21	0.531656	0.21	0.111	1.65e-16	7	CACNA1A
CXADR	8.89e-21	0.683047	0.418	0.324	1.95e-16	7	CXADR
MTUS11	2.12e-20	0.559428	0.247	0.144	4.65e-16	7	MTUS1
PCDH17	4.81e-20	0.535909	0.126	0.052	1.05e-15	7	PCDH17
USP461	7.45e-20	0.504896	0.24	0.14	1.63e-15	7	USP46
SIX32	7.09e-19	0.690662	0.55	0.493	1.55e-14	7	SIX3
GABPB1-AS11	9.1e-19	0.514656	0.639	0.599	1.99e-14	7	GABPB1-AS1
PTPRD2	1.29e-18	0.588313	0.328	0.223	2.83e-14	7	PTPRD
MAGI11	1.68e-18	0.591027	0.38	0.283	3.68e-14	7	MAGI1
PDS5B1	1.7e-18	0.610333	0.376	0.287	3.72e-14	7	PDS5B
SLITRK5	3.66e-18	0.514837	0.181	0.094	8.03e-14	7	SLITRK5
KIF3A1	3.79e-18	0.558085	0.467	0.39	8.31e-14	7	KIF3A
MAP6	2.4e-17	0.548593	0.389	0.3	5.26e-13	7	MAP6
DTD11	3.5e-17	0.548376	0.469	0.412	7.68e-13	7	DTD1
HDGFL31	4.19e-17	0.590844	0.434	0.359	9.19e-13	7	HDGFL3
ATCAY	4.95e-17	0.548705	0.335	0.237	1.08e-12	7	ATCAY
RTF1	5.48e-17	0.500098	0.611	0.614	1.2e-12	7	RTF1
NAP1L3	6.11e-17	0.516599	0.267	0.173	1.34e-12	7	NAP1L3
PAFAH1B1	7.2e-17	0.523417	0.503	0.46	1.58e-12	7	PAFAH1B1
FAM216A1	8.56e-17	0.540147	0.227	0.137	1.88e-12	7	FAM216A
AUTS21	9.54e-17	0.618399	0.367	0.274	2.09e-12	7	AUTS2
CNTN11	1.59e-16	0.683871	0.345	0.257	3.49e-12	7	CNTN1
FRRS1L1	3.03e-16	0.51026	0.284	0.189	6.63e-12	7	FRRS1L
MEX3A	4.98e-16	0.516813	0.369	0.28	1.09e-11	7	MEX3A
EDIL3	5.03e-16	0.651031	0.239	0.151	1.1e-11	7	EDIL3
KLC1	7.23e-16	0.556126	0.475	0.425	1.58e-11	7	KLC1
SSBP21	8e-16	0.501019	0.519	0.47	1.75e-11	7	SSBP2
BLCAP1	1.01e-15	0.578001	0.323	0.237	2.22e-11	7	BLCAP
SV2A1	2.81e-15	0.561964	0.368	0.282	6.15e-11	7	SV2A
MTSS1	3.87e-15	0.531885	0.327	0.242	8.49e-11	7	MTSS1
USP221	8.48e-15	0.512335	0.497	0.454	1.86e-10	7	USP22
CDH72	1.44e-14	0.52235	0.211	0.128	3.15e-10	7	CDH7
TMEM59L1	1.52e-14	0.547005	0.352	0.273	3.34e-10	7	TMEM59L
GSTA4	2.1e-14	0.531808	0.458	0.408	4.6e-10	7	GSTA4
AASDHPPT1	2.14e-14	0.525214	0.489	0.45	4.68e-10	7	AASDHPPT
RPRM1	5e-13	0.513334	0.122	0.061	1.1e-08	7	RPRM
YWHAH1	8.34e-13	0.524789	0.494	0.461	1.83e-08	7	YWHAH
FBXW71	1.65e-12	0.751003	0.349	0.285	3.63e-08	7	FBXW7
EPM2AIP1	2.69e-12	0.531368	0.449	0.409	5.89e-08	7	EPM2AIP1
CCDC1121	2.82e-12	0.512147	0.384	0.318	6.19e-08	7	CCDC112
FARP1	4.17e-12	0.553956	0.331	0.261	9.14e-08	7	FARP1
VEZT	1e-11	0.514849	0.412	0.364	2.2e-07	7	VEZT
TCEAL71	3.29e-11	0.547509	0.424	0.378	7.2e-07	7	TCEAL7
RNF165	3.86e-11	0.521679	0.336	0.269	8.46e-07	7	RNF165
CUX1	9.64e-11	0.51183	0.38	0.332	2.11e-06	7	CUX1
N4BP2	1.63e-10	0.528389	0.319	0.258	3.57e-06	7	N4BP2
TMEM161B-AS1	1.96e-10	0.535053	0.388	0.339	4.31e-06	7	TMEM161B-AS1
THRA1	3.1e-10	0.501308	0.385	0.336	6.79e-06	7	THRA
SPIN1	4.01e-10	0.507395	0.355	0.304	8.78e-06	7	SPIN1
LHX21	5.43e-10	0.616212	0.316	0.258	1.19e-05	7	LHX2
PCLO1	5.66e-10	0.515871	0.349	0.289	1.24e-05	7	PCLO
ZFHX41	2.96e-09	0.61425	0.369	0.317	6.5e-05	7	ZFHX4
OLFM1	1.91e-08	0.500845	0.276	0.217	0.000418324	7	OLFM1
PBX1	2.04e-07	0.515913	0.44	0.436	0.00448094	7	PBX1
HOXB5	7.6e-07	0.561041	0.149	0.1	0.0166644	7	HOXB5
TCF41	1.37e-06	0.586375	0.495	0.516	0.0301116	7	TCF4
FSIP21	1.58e-06	0.589682	0.243	0.197	0.0346564	7	FSIP2
CPLX31	7.56e-06	0.649425	0.263	0.218	0.165693	7	CPLX3
MEIS21	0.00312997	0.968422	0.417	0.458	1	7	MEIS2
FOXP1	0.00015415	0.534644	0.293	0.274	1	7	FOXP1
SERPINI1	0.000115299	0.501504	0.198	0.161	1	7	SERPINI1
SOX42	5.3e-163	1.1491	0.989	0.938	1.16e-158	8	SOX4
SOX112	9.53e-121	1.51991	0.741	0.434	2.09e-116	8	SOX11
TCF42	2.64e-111	1.20572	0.766	0.505	5.79e-107	8	TCF4
MIAT2	4.02e-110	1.33447	0.663	0.342	8.81e-106	8	MIAT
NHLH1	2.93e-101	0.682426	0.232	0.05	6.43e-97	8	NHLH1
CD242	5.65e-100	0.998627	0.652	0.322	1.24e-95	8	CD24
RGS162	8.97e-95	1.41926	0.669	0.383	1.97e-90	8	RGS16
PRDM131	8.53e-90	0.774597	0.173	0.031	1.87e-85	8	PRDM13
RORB2	1.35e-87	0.983501	0.813	0.586	2.97e-83	8	RORB
MARCKSL12	2.17e-87	0.79222	0.905	0.786	4.75e-83	8	MARCKSL1
SSTR21	7.61e-87	0.921174	0.365	0.124	1.67e-82	8	SSTR2
INSM11	1.01e-84	0.785626	0.402	0.148	2.21e-80	8	INSM1
JPT12	4.23e-83	0.78702	0.828	0.61	9.27e-79	8	JPT1
TAGLN33	2.56e-81	0.84231	0.63	0.326	5.61e-77	8	TAGLN3
PTMA2	8.59e-77	0.546997	0.993	0.988	1.88e-72	8	PTMA
ST181	9.29e-75	0.708009	0.334	0.117	2.04e-70	8	ST18
KLHL35	9.65e-74	0.659035	0.237	0.066	2.12e-69	8	KLHL35
NEUROD41	9.87e-74	1.04338	0.591	0.32	2.16e-69	8	NEUROD4
BASP12	8.23e-73	0.898239	0.817	0.61	1.8e-68	8	BASP1
MALAT12	3.04e-72	0.535779	1	1	6.66e-68	8	MALAT1
RBP1	3.33e-72	0.885643	0.904	0.816	7.29e-68	8	RBP1
MARCKS3	6.47e-68	0.665144	0.922	0.844	1.42e-63	8	MARCKS
CRABP13	1.79e-63	1.03351	0.853	0.681	3.93e-59	8	CRABP1
BTBD17	4.06e-62	0.526619	0.219	0.063	8.91e-58	8	BTBD17
BTG12	8.89e-61	0.638869	0.927	0.875	1.95e-56	8	BTG1
RASD1	2.98e-58	0.924197	0.333	0.137	6.53e-54	8	RASD1
GPC2	3.15e-53	0.640879	0.388	0.183	6.9e-49	8	GPC2
PROX12	1.62e-52	0.636154	0.479	0.246	3.56e-48	8	PROX1
GPM6A3	1.36e-51	0.62358	0.828	0.709	2.99e-47	8	GPM6A
STMN12	1.51e-49	0.502674	0.968	0.934	3.3e-45	8	STMN1
STMN22	8.97e-48	0.584755	0.648	0.414	1.97e-43	8	STMN2
MEX3A1	2.22e-47	0.677113	0.477	0.275	4.86e-43	8	MEX3A
ELAVL32	5.46e-46	0.595642	0.381	0.179	1.2e-41	8	ELAVL3
NNAT2	4.5e-44	0.864542	0.348	0.161	9.86e-40	8	NNAT
NFIB1	5.45e-43	0.953425	0.547	0.362	1.2e-38	8	NFIB
TUBB2B2	5.06e-42	0.544681	0.898	0.788	1.11e-37	8	TUBB2B
CCNG21	3.06e-41	0.755254	0.528	0.349	6.7e-37	8	CCNG2
TMSB4X1	7.35e-40	0.693315	0.975	0.944	1.61e-35	8	TMSB4X
SETBP1	1.95e-39	0.564429	0.289	0.132	4.28e-35	8	SETBP1
CRYBG31	4.35e-39	0.643928	0.49	0.295	9.55e-35	8	CRYBG3
TUBA1A2	4.58e-39	0.58912	0.963	0.943	1e-34	8	TUBA1A
PAX62	4.61e-39	0.629986	0.67	0.47	1.01e-34	8	PAX6
CADM31	4.29e-37	0.599283	0.396	0.221	9.39e-33	8	CADM3
STMN42	3.68e-34	0.575509	0.506	0.311	8.07e-30	8	STMN4
MLLT112	1.09e-32	0.54498	0.739	0.62	2.38e-28	8	MLLT11
GADD45G3	4.51e-32	0.741212	0.651	0.505	9.89e-28	8	GADD45G
MAGI12	5.73e-32	0.583938	0.442	0.28	1.26e-27	8	MAGI1
DCX2	6.53e-32	0.539462	0.337	0.173	1.43e-27	8	DCX
ZEB22	2.76e-31	0.510936	0.487	0.314	6.05e-27	8	ZEB2
CRMP13	3.89e-31	0.549871	0.536	0.362	8.54e-27	8	CRMP1
ZNF385D2	1.87e-29	0.705299	0.406	0.254	4.1e-25	8	ZNF385D
GADD45A1	3.75e-29	0.961634	0.582	0.457	8.21e-25	8	GADD45A
CCDC88A3	8.64e-29	0.53579	0.635	0.489	1.89e-24	8	CCDC88A
LINC004613	1.09e-28	0.585891	0.525	0.353	2.4e-24	8	LINC00461
NOVA12	3.08e-28	0.566211	0.479	0.324	6.76e-24	8	NOVA1
BCL7A	2.63e-27	0.598349	0.429	0.285	5.76e-23	8	BCL7A
RBPJ1	1.1e-26	0.500791	0.675	0.576	2.41e-22	8	RBPJ
CACNA2D11	1.1e-25	0.531606	0.387	0.243	2.41e-21	8	CACNA2D1
DBN1	6.99e-25	0.506611	0.417	0.28	1.53e-20	8	DBN1
CSRP21	2.55e-24	1.13393	0.598	0.516	5.6e-20	8	CSRP2
DACH11	5.62e-24	0.547267	0.552	0.434	1.23e-19	8	DACH1
RBFOX22	2.61e-23	0.505283	0.344	0.206	5.73e-19	8	RBFOX2
CHODL1	7.32e-23	0.514992	0.149	0.06	1.61e-18	8	CHODL
NRXN12	1.42e-22	0.783114	0.326	0.196	3.11e-18	8	NRXN1
IVNS1ABP	6.82e-22	0.561715	0.29	0.173	1.5e-17	8	IVNS1ABP
BTG21	6.43e-21	0.504621	0.415	0.286	1.41e-16	8	BTG2
SESN3	4.56e-20	1.04729	0.402	0.3	1e-15	8	SESN3
NEAT11	9.57e-18	0.545094	0.79	0.699	2.1e-13	8	NEAT1
PPP1R14B	1.4e-17	0.56398	0.376	0.271	3.08e-13	8	PPP1R14B
OTX23	3.67e-17	0.623097	0.545	0.462	8.05e-13	8	OTX2
CXCR41	6.92e-16	0.668351	0.279	0.177	1.52e-11	8	CXCR4
ANK33	1.39e-15	0.531753	0.52	0.424	3.04e-11	8	ANK3
VSX21	1.77e-15	0.54786	0.34	0.234	3.89e-11	8	VSX2
LCA51	5.01e-15	0.647234	0.399	0.311	1.1e-10	8	LCA5
PTH21	6.24e-15	0.69602	0.304	0.199	1.37e-10	8	PTH2
FABP72	8.04e-14	0.708077	0.67	0.596	1.76e-09	8	FABP7
MAFB	1.66e-08	0.511571	0.121	0.07	0.000363999	8	MAFB
CHGB	3.69e-07	0.621873	0.275	0.213	0.00808235	8	CHGB
PCP21	1.93e-06	0.548995	0.234	0.175	0.042292	8	PCP2
NFIA	3.4e-06	0.525206	0.282	0.231	0.074444	8	NFIA
DAPL11	1.39e-05	0.576288	0.466	0.424	0.303749	8	DAPL1
SPARCL1	0	2.57621	0.776	0.116	0	9	SPARCL1
CLU1	0	2.21403	0.996	0.579	0	9	CLU
LAMP51	0	2.09569	0.883	0.215	0	9	LAMP5
GPC3	0	2.09549	0.701	0.118	0	9	GPC3
LEFTY2	0	1.76734	0.279	0.019	0	9	LEFTY2
TTYH11	0	1.67977	0.939	0.35	0	9	TTYH1
ANGPTL11	0	1.62454	0.676	0.126	0	9	ANGPTL1
COL9A31	0	1.56791	0.615	0.121	0	9	COL9A3
TCIM	0	1.46209	0.437	0.042	0	9	TCIM
PON21	0	1.37758	0.804	0.196	0	9	PON2
CDH6	0	1.27092	0.547	0.079	0	9	CDH6
PAX2	0	1.27078	0.487	0.067	0	9	PAX2
OAF1	0	1.2016	0.661	0.128	0	9	OAF
PAX8	0	1.05231	0.495	0.039	0	9	PAX8
LINC00844	0	0.91621	0.388	0.036	0	9	LINC00844
CAV2	2.78e-306	0.703432	0.432	0.058	6.1e-302	9	CAV2
SLC1A31	1.18e-305	1.62855	0.722	0.172	2.59e-301	9	SLC1A3
LIX1	1.04e-302	1.02145	0.507	0.081	2.29e-298	9	LIX1
RARRES3	1.34e-298	1.07601	0.603	0.119	2.94e-294	9	RARRES3
SOX21	4.88e-294	1.3041	0.908	0.272	1.07e-289	9	SOX2
NDP1	2.41e-292	0.985779	0.487	0.078	5.29e-288	9	NDP
FRZB1	3.41e-288	1.89167	0.838	0.26	7.48e-284	9	FRZB
LST1	5.03e-281	0.683393	0.334	0.037	1.1e-276	9	LST1
MGST1	5.94e-280	1.27284	0.593	0.122	1.3e-275	9	MGST1
VIM1	1.23e-279	2.02007	1	0.78	2.7e-275	9	VIM
EDNRB	5.41e-278	1.11218	0.495	0.085	1.19e-273	9	EDNRB
CRYAB	1.87e-277	2.58518	0.865	0.32	4.11e-273	9	CRYAB
HOXB8	5.63e-277	0.843098	0.444	0.066	1.24e-272	9	HOXB8
ANXA2	1.29e-270	1.7067	0.768	0.231	2.82e-266	9	ANXA2
CHST2	4.02e-268	0.989182	0.48	0.083	8.81e-264	9	CHST2
S100A13	5.15e-266	1.54141	0.841	0.288	1.13e-261	9	S100A13
SPP11	7.65e-265	2.11112	0.936	0.412	1.68e-260	9	SPP1
HOXB6	7.97e-265	0.816598	0.416	0.061	1.75e-260	9	HOXB6
AFAP1L2	1.22e-264	0.601672	0.373	0.049	2.67e-260	9	AFAP1L2
TSC22D41	5.3e-262	1.28073	0.715	0.194	1.16e-257	9	TSC22D4
HES11	2.79e-259	1.63408	0.82	0.254	6.13e-255	9	HES1
SCRG1	1.85e-258	1.40604	0.609	0.14	4.05e-254	9	SCRG1
CAV1	1.67e-254	0.869066	0.444	0.073	3.65e-250	9	CAV1
ABI3BP	4.61e-249	0.556825	0.26	0.025	1.01e-244	9	ABI3BP
CD91	2.35e-248	1.28767	0.889	0.309	5.15e-244	9	CD9
PMP22	6.35e-247	0.908219	0.551	0.116	1.39e-242	9	PMP22
APOE	2e-246	2.84169	0.878	0.388	4.39e-242	9	APOE
PTGDS	4.61e-244	1.64113	0.933	0.433	1.01e-239	9	PTGDS
RHOC1	9.78e-241	1.33095	0.865	0.325	2.14e-236	9	RHOC
CLIC5	3.37e-236	0.637967	0.199	0.015	7.38e-232	9	CLIC5
S100A1	5.93e-234	1.38336	0.397	0.064	1.3e-229	9	S100A1
TGFB21	5.2e-233	1.01691	0.605	0.145	1.14e-228	9	TGFB2
GSN	7.02e-232	1.29515	0.814	0.281	1.54e-227	9	GSN
SPRY1	6.01e-231	1.03142	0.651	0.171	1.32e-226	9	SPRY1
GPX31	6.7e-230	2.07671	0.719	0.237	1.47e-225	9	GPX3
HOXB7	3.56e-229	0.764382	0.41	0.067	7.8e-225	9	HOXB7
COL18A11	1.3e-227	1.1772	0.727	0.217	2.85e-223	9	COL18A1
TMEM100	2.41e-227	0.526321	0.241	0.023	5.29e-223	9	TMEM100
HOXB-AS3	2.14e-225	0.728816	0.311	0.039	4.69e-221	9	HOXB-AS3
PLSCR1	8.19e-224	0.616564	0.386	0.062	1.79e-219	9	PLSCR1
SPARC	1.46e-223	1.12477	0.85	0.307	3.19e-219	9	SPARC
PTN1	2.17e-223	2.39208	0.932	0.5	4.76e-219	9	PTN
METRN1	2.41e-220	1.5032	0.853	0.331	5.29e-216	9	METRN
CFI1	9.45e-220	0.902002	0.579	0.14	2.07e-215	9	CFI
CHPF	3.5e-216	1.33212	0.741	0.254	7.67e-212	9	CHPF
HOXB51	2.55e-212	0.782753	0.461	0.089	5.59e-208	9	HOXB5
COL1A2	5.04e-211	0.568388	0.779	0.249	1.1e-206	9	COL1A2
MOB3B1	8.82e-211	0.855795	0.545	0.127	1.93e-206	9	MOB3B
ITM2B1	1.41e-209	1.11306	0.999	0.871	3.08e-205	9	ITM2B
ANXA51	1.33e-208	1.18602	0.932	0.431	2.91e-204	9	ANXA5
S100A16	5.27e-208	1.00725	0.562	0.142	1.16e-203	9	S100A16
FXYD61	4.37e-205	1.15863	0.816	0.312	9.59e-201	9	FXYD6
GPM6B1	4.22e-202	1.34154	0.947	0.553	9.25e-198	9	GPM6B
LINC018331	9.14e-202	1.16236	0.725	0.243	2e-197	9	LINC01833
PLA2G161	1.11e-198	1.09638	0.86	0.357	2.43e-194	9	PLA2G16
BCAM	1.76e-198	1.26456	0.522	0.129	3.85e-194	9	BCAM
F31	2.43e-197	0.953735	0.519	0.12	5.33e-193	9	F3
AHNAK	3.5e-197	0.702317	0.429	0.085	7.66e-193	9	AHNAK
CRYM1	9e-196	1.87603	0.727	0.259	1.97e-191	9	CRYM
WIF11	1e-194	2.1094	0.762	0.311	2.2e-190	9	WIF1
DKK31	1.43e-194	1.12996	0.918	0.384	3.13e-190	9	DKK3
CDC42EP41	2.81e-193	1.09137	0.743	0.26	6.16e-189	9	CDC42EP4
ATP2B41	1.42e-190	0.957076	0.649	0.198	3.12e-186	9	ATP2B4
C1orf54	9.09e-189	0.773955	0.609	0.17	1.99e-184	9	C1orf54
EMP3	1.88e-188	0.93279	0.77	0.262	4.12e-184	9	EMP3
ATP1A2	3.16e-185	0.892833	0.443	0.094	6.93e-181	9	ATP1A2
SBSPON	2.73e-182	0.542367	0.238	0.028	5.99e-178	9	SBSPON
FAT1	1.45e-181	0.717366	0.526	0.133	3.17e-177	9	FAT1
CD99	2.99e-181	0.889954	0.669	0.206	6.55e-177	9	CD99
CNN31	8.06e-181	1.1525	0.923	0.481	1.77e-176	9	CNN3
PRSS351	2.91e-179	1.20742	0.536	0.139	6.38e-175	9	PRSS35
COL4A4	4.24e-179	0.700021	0.263	0.036	9.28e-175	9	COL4A4
CP1	2.33e-178	1.55323	0.642	0.203	5.1e-174	9	CP
CYSTM1	2.64e-178	1.12737	0.795	0.336	5.79e-174	9	CYSTM1
SAT11	2.08e-175	1.48749	0.914	0.496	4.55e-171	9	SAT1
IGFBP7	5.77e-175	1.84341	0.718	0.27	1.26e-170	9	IGFBP7
OBSL1	2.43e-173	1.11794	0.743	0.286	5.34e-169	9	OBSL1
DIO2	7.01e-173	1.30344	0.364	0.071	1.54e-168	9	DIO2
FZD7	2.78e-172	0.701126	0.383	0.077	6.08e-168	9	FZD7
CHST7	1.42e-165	0.553325	0.324	0.058	3.12e-161	9	CHST7
THY1	1.66e-164	0.836374	0.438	0.101	3.65e-160	9	THY1
C1QL1	4.82e-163	0.884718	0.452	0.11	1.06e-158	9	C1QL1
IFI44L	5.4e-163	0.567113	0.279	0.044	1.18e-158	9	IFI44L
IFI6	4.04e-162	1.42541	0.624	0.221	8.86e-158	9	IFI6
HOXB4	8.01e-161	0.505232	0.324	0.057	1.75e-156	9	HOXB4
CDK6	5.94e-160	0.607232	0.412	0.093	1.3e-155	9	CDK6
TPBG	6.22e-159	0.672375	0.44	0.104	1.36e-154	9	TPBG
LITAF1	1.83e-157	0.702141	0.602	0.187	4.02e-153	9	LITAF
COL9A2	2.49e-157	1.02621	0.495	0.136	5.46e-153	9	COL9A2
SOX91	3.06e-157	0.750977	0.612	0.19	6.71e-153	9	SOX9
DDR11	3.56e-157	0.771769	0.706	0.25	7.8e-153	9	DDR1
NUPR1	1.47e-155	0.514494	0.508	0.129	3.22e-151	9	NUPR1
PLP11	3.94e-153	0.799352	0.403	0.091	8.64e-149	9	PLP1
ZFP36L11	1.25e-152	0.842074	0.776	0.285	2.73e-148	9	ZFP36L1
GLIPR2	5.83e-152	0.630461	0.461	0.118	1.28e-147	9	GLIPR2
SELENOP1	8.44e-152	1.05136	0.79	0.356	1.85e-147	9	SELENOP
DDR2	2.11e-150	0.916646	0.397	0.093	4.64e-146	9	DDR2
KCNIP4	2.34e-149	0.670336	0.266	0.043	5.12e-145	9	KCNIP4
ETV1	3.63e-149	0.52922	0.363	0.076	7.95e-145	9	ETV1
MFAP21	1.74e-148	0.75423	0.632	0.208	3.81e-144	9	MFAP2
AP002884.1	2.49e-148	0.67339	0.474	0.125	5.47e-144	9	AP002884.1
RCAN2	1.31e-147	0.752572	0.474	0.127	2.88e-143	9	RCAN2
NOTCH21	1.55e-145	0.666966	0.519	0.152	3.39e-141	9	NOTCH2
S100B	1.68e-145	0.848987	0.328	0.065	3.69e-141	9	S100B
ID3	7.79e-145	2.07696	0.648	0.258	1.71e-140	9	ID3
ADD3	4.15e-142	0.94534	0.721	0.306	9.11e-138	9	ADD3
ATP6V0E11	1.72e-141	0.827293	0.871	0.425	3.77e-137	9	ATP6V0E1
BAALC1	2.04e-140	0.752035	0.519	0.155	4.47e-136	9	BAALC
CYP1B1	2.12e-140	1.07298	0.532	0.164	4.65e-136	9	CYP1B1
FGFR1	1.15e-139	0.631622	0.539	0.165	2.52e-135	9	FGFR1
PRDX6	5.79e-138	1.25232	0.93	0.606	1.27e-133	9	PRDX6
COL9A1	1.11e-137	0.923042	0.395	0.098	2.43e-133	9	COL9A1
GNG51	2.91e-137	0.918005	0.957	0.596	6.37e-133	9	GNG5
DCLK1	1.42e-136	0.820784	0.624	0.218	3.11e-132	9	DCLK1
HOXB3	3.65e-136	0.518145	0.366	0.082	8e-132	9	HOXB3
LGALS3BP	4.64e-136	0.808495	0.648	0.24	1.02e-131	9	LGALS3BP
MIR99AHG	1.49e-134	0.609087	0.495	0.144	3.27e-130	9	MIR99AHG
S100A6	1.66e-134	1.76707	0.77	0.367	3.64e-130	9	S100A6
SSPN	3.43e-133	0.506195	0.345	0.076	7.53e-129	9	SSPN
GNAI21	8.38e-133	0.879213	0.841	0.417	1.84e-128	9	GNAI2
LAPTM4A	1.08e-131	0.812618	0.923	0.523	2.38e-127	9	LAPTM4A
NPC2	2.23e-130	0.852046	0.874	0.448	4.88e-126	9	NPC2
PROS1	8.1e-130	0.612618	0.432	0.12	1.78e-125	9	PROS1
EVA1B	3.83e-129	0.597374	0.423	0.112	8.39e-125	9	EVA1B
KLHL81	4.48e-126	1.23254	0.709	0.326	9.82e-122	9	KLHL8
MAF1	1.59e-125	0.720625	0.487	0.149	3.48e-121	9	MAF
CHL11	9.68e-125	0.674348	0.473	0.14	2.12e-120	9	CHL1
TNFRSF1A	2.72e-124	0.503945	0.397	0.103	5.96e-120	9	TNFRSF1A
PAPPA2	4.09e-124	0.579709	0.257	0.047	8.96e-120	9	PAPPA2
HOXB2	1.98e-123	0.628841	0.486	0.148	4.34e-119	9	HOXB2
CA21	1.5e-122	1.907	0.753	0.374	3.3e-118	9	CA2
DECR1	2.21e-122	0.627404	0.633	0.238	4.84e-118	9	DECR1
PTX3	2.29e-122	0.552506	0.235	0.04	5.02e-118	9	PTX3
NKAIN41	2.84e-122	0.730914	0.562	0.189	6.23e-118	9	NKAIN4
NFIX	5.43e-121	0.593486	0.52	0.168	1.19e-116	9	NFIX
ZFP36L21	1.44e-120	0.745238	0.675	0.26	3.17e-116	9	ZFP36L2
CDH21	3.22e-120	0.962584	0.886	0.524	7.05e-116	9	CDH2
ABRACL	1.02e-119	0.567091	0.452	0.132	2.23e-115	9	ABRACL
SRI1	1.75e-119	0.815964	0.88	0.512	3.83e-115	9	SRI
CRIP2	2.4e-119	0.544562	0.511	0.163	5.25e-115	9	CRIP2
PRCP	3.35e-119	0.657377	0.504	0.167	7.34e-115	9	PRCP
NGFR1	4.04e-119	0.546403	0.281	0.057	8.87e-115	9	NGFR
ITM2A	4.41e-119	0.754679	0.285	0.059	9.68e-115	9	ITM2A
IGFBP5	1.52e-118	1.20737	0.74	0.318	3.34e-114	9	IGFBP5
LRP10	2e-117	0.538252	0.458	0.14	4.38e-113	9	LRP10
LGALS1	2.21e-117	0.692327	0.553	0.187	4.85e-113	9	LGALS1
CD151	2.52e-116	0.726404	0.685	0.291	5.52e-112	9	CD151
SH3BGRL	3.33e-116	0.754158	0.816	0.406	7.31e-112	9	SH3BGRL
SERPING1	5.57e-116	0.515979	0.421	0.118	1.22e-111	9	SERPING1
LTBP3	4.22e-115	0.647107	0.527	0.183	9.26e-111	9	LTBP3
TMEM47	3.13e-114	0.650262	0.529	0.184	6.87e-110	9	TMEM47
GAPDH1	2.43e-113	0.788107	1	0.988	5.33e-109	9	GAPDH
CALD1	1.62e-111	0.708291	0.869	0.451	3.56e-107	9	CALD1
FOS1	4.49e-111	1.09307	0.756	0.365	9.84e-107	9	FOS
FTH1	5.26e-111	0.571232	1	0.993	1.15e-106	9	FTH1
EPHB6	6.68e-111	0.521031	0.236	0.044	1.47e-106	9	EPHB6
CD59	7.31e-111	0.730254	0.758	0.367	1.6e-106	9	CD59
ITGB11	1.33e-106	0.703247	0.764	0.365	2.92e-102	9	ITGB1
TRIP6	2.36e-106	0.503076	0.428	0.13	5.18e-102	9	TRIP6
MRPS6	5.16e-106	0.811751	0.844	0.477	1.13e-101	9	MRPS6
UACA	8.41e-106	0.60595	0.455	0.148	1.84e-101	9	UACA
ATP1A11	9.96e-106	0.84945	0.755	0.384	2.18e-101	9	ATP1A1
SRSF91	2.15e-104	0.714391	0.938	0.592	4.72e-100	9	SRSF9
BEX31	1.67e-103	0.71065	0.978	0.776	3.66e-99	9	BEX3
WWTR1	3.43e-103	0.557091	0.446	0.143	7.51e-99	9	WWTR1
PLTP	3.89e-103	0.520878	0.554	0.206	8.53e-99	9	PLTP
C9orf3	2.1e-102	0.514338	0.41	0.126	4.61e-98	9	C9orf3
SNX3	1.12e-101	0.698822	0.917	0.611	2.45e-97	9	SNX3
CPNE31	2.11e-100	0.672714	0.704	0.328	4.63e-96	9	CPNE3
DHRS3	5.12e-100	0.661959	0.449	0.151	1.12e-95	9	DHRS3
ID2	1.12e-99	0.885879	0.575	0.23	2.45e-95	9	ID2
QKI	1.19e-98	0.63471	0.609	0.254	2.61e-94	9	QKI
PDLIM41	3.46e-98	0.807851	0.562	0.224	7.59e-94	9	PDLIM4
MCUB	2.24e-97	0.513408	0.371	0.108	4.91e-93	9	MCUB
CSRP22	2.72e-97	0.974515	0.859	0.507	5.96e-93	9	CSRP2
HEY1	2.3e-96	0.646797	0.416	0.135	5.03e-92	9	HEY1
SVIL	6.16e-96	0.556283	0.41	0.133	1.35e-91	9	SVIL
MSN	9e-96	0.504566	0.464	0.161	1.97e-91	9	MSN
DNER2	2.33e-95	0.754703	0.522	0.196	5.12e-91	9	DNER
TRH1	7.09e-95	2.57669	0.556	0.259	1.55e-90	9	TRH
MAOB	1.94e-93	0.578301	0.204	0.039	4.24e-89	9	MAOB
MEST1	3.56e-93	0.714429	0.697	0.319	7.81e-89	9	MEST
NFIA1	1.2e-92	0.538015	0.565	0.221	2.62e-88	9	NFIA
ID4	4.21e-92	0.512672	0.455	0.152	9.22e-88	9	ID4
SYPL1	3.2e-90	0.523906	0.493	0.187	7.02e-86	9	SYPL1
ITGB81	8.44e-90	0.636536	0.585	0.243	1.85e-85	9	ITGB8
RRAS	1.08e-89	0.528307	0.429	0.149	2.36e-85	9	RRAS
RARRES2	2.14e-89	0.63391	0.517	0.193	4.69e-85	9	RARRES2
B2M	2.55e-89	0.711276	0.933	0.587	5.59e-85	9	B2M
AKAP121	3.93e-89	0.60699	0.535	0.206	8.62e-85	9	AKAP12
PRSS231	5.54e-89	0.564601	0.505	0.188	1.21e-84	9	PRSS23
LAMP2	1.52e-88	0.535884	0.56	0.231	3.32e-84	9	LAMP2
A2M	3.47e-88	0.60922	0.267	0.066	7.62e-84	9	A2M
GLUL1	4.59e-88	0.852303	0.792	0.44	1.01e-83	9	GLUL
NPVF1	1.84e-87	2.96572	0.37	0.126	4.04e-83	9	NPVF
ACTN41	2.99e-87	0.740323	0.666	0.334	6.55e-83	9	ACTN4
PDZRN3	7.58e-87	0.563975	0.368	0.118	1.66e-82	9	PDZRN3
ANXA1	9.4e-87	0.734247	0.368	0.113	2.06e-82	9	ANXA1
S100A10	2.43e-86	1.35332	0.379	0.126	5.33e-82	9	S100A10
FEZ12	4.91e-86	0.603429	0.689	0.318	1.08e-81	9	FEZ1
LRP1	3.57e-85	0.508879	0.541	0.215	7.83e-81	9	LRP1
TM7SF21	3.97e-85	0.740142	0.612	0.288	8.7e-81	9	TM7SF2
LINC004614	4.88e-85	0.804794	0.701	0.347	1.07e-80	9	LINC00461
FGFBP2	7.46e-85	0.568946	0.107	0.012	1.64e-80	9	FGFBP2
SLITRK21	9.08e-85	0.57336	0.383	0.122	1.99e-80	9	SLITRK2
SLIT2	8.52e-84	0.502664	0.33	0.097	1.87e-79	9	SLIT2
BST2	1.6e-82	0.674562	0.452	0.162	3.51e-78	9	BST2
CTSB	2.92e-82	0.569393	0.594	0.268	6.41e-78	9	CTSB
LHX22	3.17e-82	0.531584	0.587	0.248	6.95e-78	9	LHX2
TSPO	3.79e-82	0.692396	0.7	0.368	8.31e-78	9	TSPO
LGR41	8.28e-82	0.588487	0.669	0.319	1.81e-77	9	LGR4
RPL41	8.71e-82	0.506253	0.999	0.996	1.91e-77	9	RPL41
IFI16	1.43e-81	0.592802	0.4	0.139	3.14e-77	9	IFI16
S100A11	3.72e-81	0.816149	0.398	0.137	8.16e-77	9	S100A11
HYAL2	5.82e-81	0.521909	0.574	0.251	1.28e-76	9	HYAL2
TIMP1	1.72e-80	0.664287	0.764	0.415	3.77e-76	9	TIMP1
ATP1B3	4.04e-80	0.604279	0.637	0.302	8.86e-76	9	ATP1B3
PSAP	5.05e-80	0.603874	0.878	0.575	1.11e-75	9	PSAP
BLVRB	8.57e-80	0.522133	0.675	0.319	1.88e-75	9	BLVRB
CD81	7.53e-79	0.679145	0.77	0.425	1.65e-74	9	CD81
GFAP	1.05e-78	0.843559	0.195	0.04	2.31e-74	9	GFAP
SERF2	1.96e-78	0.522935	0.99	0.868	4.29e-74	9	SERF2
ISYNA1	2.43e-78	0.51989	0.541	0.227	5.32e-74	9	ISYNA1
MGST3	9.03e-78	0.631181	0.967	0.724	1.98e-73	9	MGST3
ID1	9.94e-78	1.38391	0.55	0.26	2.18e-73	9	ID1
NLRP1	1.3e-77	0.614037	0.706	0.362	2.84e-73	9	NLRP1
IFITM31	5.11e-77	0.791112	0.517	0.211	1.12e-72	9	IFITM3
PDIA3	1.11e-76	0.610003	0.886	0.583	2.44e-72	9	PDIA3
LMO42	1.86e-76	0.604931	0.753	0.414	4.08e-72	9	LMO4
LIMS1	1.88e-76	0.570455	0.574	0.267	4.11e-72	9	LIMS1
SERPINI11	2.94e-76	0.556651	0.419	0.153	6.45e-72	9	SERPINI1
SFRP21	9.23e-76	0.898293	0.609	0.29	2.02e-71	9	SFRP2
SKP1	2.03e-75	0.50977	0.999	0.918	4.45e-71	9	SKP1
MIEN1	2.56e-75	0.56297	0.645	0.323	5.61e-71	9	MIEN1
CCND21	6.61e-75	0.522775	0.597	0.268	1.45e-70	9	CCND2
PEBP11	1.17e-74	0.552789	0.996	0.901	2.57e-70	9	PEBP1
EGR11	4.08e-74	0.705107	0.692	0.356	8.94e-70	9	EGR1
FXYD11	1.69e-73	0.737168	0.53	0.231	3.71e-69	9	FXYD1
IFIT1	3.92e-73	0.564049	0.343	0.115	8.59e-69	9	IFIT1
DPP7	6.37e-73	0.557958	0.709	0.378	1.4e-68	9	DPP7
NES1	1.67e-72	0.544661	0.379	0.133	3.66e-68	9	NES
MT-CO1	4.23e-72	0.509983	0.999	0.998	9.27e-68	9	MT-CO1
TMED10	1.68e-71	0.567773	0.828	0.501	3.68e-67	9	TMED10
IGFBP21	6.14e-71	0.663434	0.64	0.306	1.35e-66	9	IGFBP2
RAB13	1.01e-70	0.549369	0.489	0.207	2.21e-66	9	RAB13
PLD3	6.15e-70	0.551624	0.786	0.465	1.35e-65	9	PLD3
MYL12A	8.82e-70	0.641119	0.771	0.463	1.93e-65	9	MYL12A
ATP5F1E	1.77e-69	0.541636	0.99	0.928	3.87e-65	9	ATP5F1E
SIX61	3.23e-69	0.686067	0.831	0.498	7.08e-65	9	SIX6
SIX33	4.19e-69	0.61033	0.81	0.484	9.18e-65	9	SIX3
ATRAID	4.89e-69	0.543285	0.896	0.575	1.07e-64	9	ATRAID
PCSK1N2	2.9e-67	0.709998	0.899	0.645	6.36e-63	9	PCSK1N
APP3	3.7e-67	0.672897	0.816	0.534	8.12e-63	9	APP
CYP26A11	6.16e-67	1.17551	0.19	0.044	1.35e-62	9	CYP26A1
TNFRSF12A	8.67e-67	1.02108	0.38	0.145	1.9e-62	9	TNFRSF12A
CD63	1.11e-66	0.633072	0.996	0.887	2.43e-62	9	CD63
OST4	1.27e-66	0.542413	0.951	0.763	2.79e-62	9	OST4
FIS1	3.32e-66	0.529424	0.871	0.57	7.28e-62	9	FIS1
ADAMTS11	4.55e-66	0.504622	0.303	0.097	9.98e-62	9	ADAMTS1
LRPAP1	4.72e-66	0.554116	0.758	0.442	1.03e-61	9	LRPAP1
MTCH1	7.94e-66	0.562985	0.819	0.513	1.74e-61	9	MTCH1
IFITM1	3.39e-65	0.522337	0.23	0.063	7.44e-61	9	IFITM1
PPIB	4.77e-65	0.530433	0.933	0.674	1.05e-60	9	PPIB
SERPINB6	6.96e-65	0.555399	0.706	0.396	1.53e-60	9	SERPINB6
TMSB4X2	1.31e-64	0.540162	0.997	0.944	2.86e-60	9	TMSB4X
CALR1	1.4e-64	0.638579	0.909	0.677	3.07e-60	9	CALR
DBI1	3.11e-64	0.755924	0.887	0.604	6.82e-60	9	DBI
ZBTB20	1.91e-63	0.569652	0.831	0.518	4.19e-59	9	ZBTB20
PNKD	1.59e-62	0.505833	0.774	0.465	3.5e-58	9	PNKD
RASSF41	1.93e-62	0.501948	0.507	0.23	4.23e-58	9	RASSF4
SEC11A	4.11e-62	0.500211	0.868	0.568	9.02e-58	9	SEC11A
GCSH	1.71e-61	0.522444	0.804	0.497	3.74e-57	9	GCSH
DAD1	1.87e-61	0.529022	0.929	0.696	4.09e-57	9	DAD1
BTG3	2.62e-61	0.533826	0.63	0.33	5.74e-57	9	BTG3
GNAS	5.99e-59	0.52495	0.949	0.736	1.31e-54	9	GNAS
JUNB1	1.24e-58	0.74864	0.684	0.41	2.72e-54	9	JUNB
TMEM132A1	2.56e-58	0.529982	0.617	0.319	5.6e-54	9	TMEM132A
POLR2L	2.28e-57	0.581559	0.909	0.686	5e-53	9	POLR2L
NUDT41	4.57e-57	0.697942	0.67	0.384	1e-52	9	NUDT4
PHYHIPL1	6.56e-57	0.549709	0.749	0.445	1.44e-52	9	PHYHIPL
ISG15	1.6e-56	0.908741	0.293	0.103	3.5e-52	9	ISG15
RDH101	6.55e-55	0.508691	0.487	0.227	1.44e-50	9	RDH10
SLC5A3	5.5e-52	0.506018	0.52	0.259	1.21e-47	9	SLC5A3
IER21	1.27e-51	0.680117	0.816	0.556	2.79e-47	9	IER2
AGL1	1.46e-51	0.616072	0.538	0.28	3.2e-47	9	AGL
SEC11C	1.47e-50	0.774056	0.862	0.643	3.23e-46	9	SEC11C
PLOD2	4.16e-50	0.535885	0.525	0.271	9.13e-46	9	PLOD2
HES41	4.42e-50	0.724236	0.691	0.432	9.69e-46	9	HES4
ASAH1	6.47e-50	0.54278	0.774	0.503	1.42e-45	9	ASAH1
SOCS31	9.18e-50	0.545452	0.29	0.106	2.01e-45	9	SOCS3
HSP90B1	9.66e-49	0.536723	0.927	0.693	2.12e-44	9	HSP90B1
SSR31	1.02e-48	0.505771	0.749	0.481	2.24e-44	9	SSR3
2001-06-01	1.79e-46	0.586742	0.85	0.619	3.92e-42	9	JUN
HSPA5	1.81e-46	0.545299	0.84	0.605	3.98e-42	9	HSPA5
APOC1	2.98e-46	1.00851	0.241	0.084	6.52e-42	9	APOC1
TSC22D1	8.29e-45	0.912968	0.874	0.683	1.82e-40	9	TSC22D1
BHLHE411	4.72e-44	0.646513	0.526	0.292	1.03e-39	9	BHLHE41
BEX11	2.65e-41	0.51594	0.935	0.796	5.81e-37	9	BEX1
SRPRB1	6.08e-39	0.902735	0.441	0.236	1.33e-34	9	SRPRB
FABP73	9.46e-39	0.742233	0.84	0.589	2.07e-34	9	FABP7
NEAT12	1.04e-34	0.750178	0.9	0.695	2.28e-30	9	NEAT1
TF1	3.1e-34	1.09429	0.484	0.28	6.79e-30	9	TF
RAX1	4e-34	0.605949	0.467	0.264	8.76e-30	9	RAX
CTGF	2.73e-29	0.507116	0.156	0.054	5.99e-25	9	CTGF
NR2F11	5.99e-29	0.621539	0.811	0.622	1.31e-24	9	NR2F1
FABP51	1.54e-21	0.85353	0.608	0.424	3.38e-17	9	FABP5
ERC11	6.41e-18	0.512189	0.319	0.189	1.4e-13	9	ERC1
C1orf611	2.89e-17	0.874443	0.288	0.172	6.34e-13	9	C1orf61
PDE6H1	0	2.60899	1	0.66	0	10	PDE6H
ARR31	0	2.55657	0.939	0.253	0	10	ARR3
GUCA1A2	0	2.22267	0.995	0.434	0	10	GUCA1A
MYL41	0	1.88539	0.958	0.233	0	10	MYL4
GUCA1C1	0	1.87713	0.921	0.195	0	10	GUCA1C
VTN2	0	1.55119	0.9	0.221	0	10	VTN
RTBDN2	0	1.54395	0.914	0.249	0	10	RTBDN
MPP42	0	1.42882	0.9	0.226	0	10	MPP4
AC023905.11	0	1.34209	0.721	0.099	0	10	AC023905.1
GUCA1B2	0	1.31952	0.879	0.164	0	10	GUCA1B
PEX5L1	0	1.26524	0.791	0.181	0	10	PEX5L
NXNL11	0	1.26048	0.768	0.151	0	10	NXNL1
RS12	0	1.23576	0.945	0.259	0	10	RS1
IMPG12	0	1.19155	0.894	0.222	0	10	IMPG1
HRASLS1	0	1.03946	0.749	0.147	0	10	HRASLS
GNAT21	0	1.00956	0.763	0.104	0	10	GNAT2
HEG1	0	0.884167	0.754	0.161	0	10	HEG1
KCNB21	0	0.73592	0.65	0.114	0	10	KCNB2
CNGB3	0	0.732105	0.615	0.09	0	10	CNGB3
SLC24A2	0	0.665498	0.579	0.086	0	10	SLC24A2
AC022001.3	0	0.611838	0.534	0.073	0	10	AC022001.3
LINC00575	0	0.570189	0.562	0.088	0	10	LINC00575
AC022893.2	0	0.523175	0.508	0.074	0	10	AC022893.2
PDE6C	0	0.521769	0.477	0.054	0	10	PDE6C
ANKRD45	7.88e-308	0.711224	0.525	0.08	1.73e-303	10	ANKRD45
GNGT22	2.38e-307	1.52416	0.989	0.355	5.23e-303	10	GNGT2
CC2D2A2	1.15e-306	1.34481	0.958	0.311	2.52e-302	10	CC2D2A
[truncated: 5,322 more rows]
